# Supplementary material for: IĸB Protein BCL3 as a Controller of Osteogenesis and Bone Health
Source: Arthritis Rheumatol. 2023 Oct 1;75(12):2148–60. doi: 10.1002/art.42639 (PMC10952620; doi:10.1002/art.42639)
Supplement: Supplementary file 3 — Data S1: Supplementary Data [file ART-75-2148-s005.xlsx]

## Sheet: Significant Genes
Gene Symbol	Differential Expression																Fragments Per Kilobase of Transcript Per Million Mapped Reads (FPKM)																	Gene Specifics
	Bcl3−/− at Day 1 vs WT at Day 1				Bcl3−/− at Day 3 vs WT at Day 3				Bcl3−/− at Day 1 vs Bcl3−/− at Day 3				WT at Day 1 vs WT at Day 3				Bcl3−/− at Day 1			WT at Day 1			Bcl3−/− at Day 3			WT at Day 3			Bcl3−/− at Day 1 Mean	WT at Day 1 Mean	Bcl3−/− at Day 3 Mean	WT at Day 3 Mean	Global Mean	Ensembl Gene ID	Chromosome	start	stop	Strand	biotype
	Fold-Change	P-value	Adjusted P-value	Sigificance Flag (-1 or 1)	Fold-Change	P-value	Adjusted P-value	Sigificance Flag (-1 or 1)	Fold-Change	P-value	Adjusted P-value	Sigificance Flag (-1 or 1)	Fold-Change	P-value	Adjusted P-value	Sigificance Flag (-1 or 1)	Replicate 1	Replicate 2	Replicate 3	Replicate 1	Replicate 2	Replicate 3	Replicate 1	Replicate 2	Replicate 3	Replicate 1	Replicate 2	Replicate 3
1110032F04RIK	-0.183509	0.516496	0.755518	0	NA	NA	NA	0	-1.16823	0.00243912	0.0116584	-1	-0.232174	0.555399	0.721854	0	0.105178	0.381638	0.16092	0.230637	0.191423	0.143646	0.0763152	0.0252371	0	0.168402	0.157438	0.0908648	0.215912	0.188569	0.0338508	0.138902	0.144308	ENSMUSG00000046999	3	68869586	68872163	1	protein_coding
1500015O10RIK	-1.24833	1.0642e-05	0.000184628	-1	-1.35436	4.12603e-12	1e-09	-1	2.08724	6.26265e-43	1.4901e-40	1	1.97115	6.12857e-07	7.14708e-06	1	127.957	96.5989	120.236	13.8726	13.0554	38.3394	483.198	562.367	406.557	110.224	165.711	222.294	114.931	21.7558	484.041	166.076	196.701	ENSMUSG00000026051	1	43730602	43742578	1	protein_coding
1700009N14RIK	0.9144	0.000746865	0.00656294	0	0.495272	0.0495177	0.246157	0	-1.02746	0.00830705	0.0326036	-1	-1.48108	1.06424e-05	9.22599e-05	-1	0.733422	0.258611	0.424811	1.4103	1.2902	1.25154	0.141485	0.0848073	0.0936123	0.546772	0.271512	0.229802	0.472281	1.31735	0.106635	0.349362	0.561406	ENSMUSG00000028287	4	39450295	39451776	1	protein_coding
1700012B09RIK	0.685394	0.0105943	0.0548643	0	NA	NA	NA	0	NA	NA	NA	0	-2.0333	1.18347e-06	1.2789e-05	-1	0	0.379668	0.359253	0.938302	1.21104	0.717238	0.212458	0	0.118894	0	0	0	0.246307	0.955527	0.110451	0	0.328071	ENSMUSG00000031927	9	14756587	14771030	-1	protein_coding
1700017G19RIK	-0.242393	0.376247	0.645268	0	0.0303695	0.910358	0.974493	0	0.556865	0.143797	0.301638	0	1.07844	0.00660495	0.024155	1	0.134174	0.0902324	0.299015	0.188656	0.0950962	0.134558	0.441094	0.183383	0.238433	0.262888	0.297204	0.404742	0.174474	0.139437	0.287637	0.321611	0.23079	ENSMUSG00000037884	3	40504867	40522912	-1	lincRNA
1700019D03RIK	-0.413589	0.143653	0.360263	0	-0.598557	0.0257195	0.160626	0	1.05274	0.00225557	0.0109179	1	0.824442	0.0391229	0.1035	0	0.411952	0.31789	0.377248	0.118226	0.207498	0.183072	0.634596	0.916413	0.720903	0.145397	0.328657	0.701685	0.36903	0.169599	0.757304	0.391913	0.421961	ENSMUSG00000043629	1	52922324	53020179	-1	protein_coding
1810011O10RIK	-1.37412	1.34718e-11	1.11047e-09	-1	-0.499664	0.0158768	0.115681	0	0.637233	0.00156882	0.00799507	0	1.54308	5.08302e-10	1.15192e-08	1	3.22674	2.97262	2.17127	1.03305	0.879063	0.968832	3.66025	5.15353	4.01734	2.07389	3.71063	2.94613	2.79021	0.960315	4.27704	2.91022	2.73445	ENSMUSG00000056313	8	24437180	24438984	-1	protein_coding
2010110K18RIK	0.0898239	0.740292	0.884505	0	0.0816816	0.739961	0.914267	0	-1.02013	0.00719429	0.0288102	-1	-1.1064	0.00322331	0.013168	-1	1.09488	1.07589	0.746021	0.824934	1.1604	1.04418	0.277603	0.408215	0	0.150272	0.309667	0.370966	0.972264	1.00984	0.228606	0.276968	0.621919	ENSMUSG00000097755	18	34751809	34758685	1	lincRNA
2010300F17RIK	1.84972	1.12956e-13	1.34417e-11	1	1.165	1.1087e-05	0.000425123	1	-0.525876	0.134438	0.287403	0	-1.0493	0.000566702	0.00299976	-1	0.756484	0.400283	1.14895	6.07278	3.87832	2.84171	0.519068	0.767986	0.186824	2.57208	2.04156	1.1473	0.768572	4.26427	0.491293	1.92031	1.86111	ENSMUSG00000097289	11	96712982	96747436	-1	lincRNA
2700038G22RIK	0.402816	0.0532689	0.182769	0	-0.0625902	0.799664	0.93822	0	-0.616162	0.018352	0.0617417	0	-1.13358	9.39182e-06	8.25736e-05	-1	3.69397	5.929	4.08321	5.09647	6.55106	5.74044	2.2689	2.40461	1.47618	1.92866	1.90771	1.17975	4.56873	5.79599	2.0499	1.67204	3.52166	ENSMUSG00000097180	5	23850597	23855038	1	lincRNA
2700046G09RIK	-0.469432	0.0834836	0.250303	0	0.0666262	0.785338	0.93283	0	0.282942	0.385515	0.588586	0	1.03693	0.000235517	0.0013941	1	1.35439	0.588424	1.04373	0.416624	0.631647	0.787291	1.60759	1.35123	0.679998	1.19309	1.47697	1.37518	0.995515	0.611854	1.21294	1.34841	1.04218	ENSMUSG00000097787	19	32389216	32391184	1	lincRNA
2810417H13RIK	0.15447	0.139517	0.353654	0	0.405514	0.00305944	0.0360094	0	-1.05654	1.1413e-19	6.18632e-18	-1	-0.771646	7.11828e-09	1.27413e-07	0	53.647	45.8501	49.3076	51.3948	63.1985	55.653	23.0447	23.7945	19.4011	30.5575	34.1157	27.8086	49.6016	56.7488	22.0801	30.8273	39.8144	ENSMUSG00000040204	9	65890237	65903266	1	protein_coding
2810433D01RIK	-0.658878	0.0188476	0.0848844	0	-0.693763	0.00295668	0.0352477	0	1.5927	6.64541e-10	1.24362e-08	1	1.57764	7.31266e-06	6.59056e-05	1	1.71872	1.14069	1.94355	0.278461	0.672961	1.34661	4.82464	7.0283	4.68408	1.98645	2.54996	4.10942	1.60099	0.766011	5.51234	2.88194	2.69032	ENSMUSG00000086283	11	102619796	102624416	-1	lincRNA
3632451O06RIK	-0.874127	5.79402e-10	3.33018e-08	0	-0.379727	0.0134155	0.103225	0	1.26835	7.83363e-31	9.08354e-29	1	1.73238	1.53247e-20	2.1685e-18	1	11.2783	12.0399	11.4717	5.60557	5.04936	7.67184	25.9302	25.0052	30.7035	17.1128	18.9982	26.2175	11.5966	6.10892	27.213	20.7762	16.4237	ENSMUSG00000036242	14	49681560	49783383	-1	protein_coding
4930427A07RIK	0.0603863	0.488853	0.736046	0	0.594728	3.27774e-05	0.000999381	0	-1.14008	6.94403e-21	4.10229e-19	-1	-0.560927	5.36852e-06	5.01443e-05	0	14.3014	16.4293	15.2781	17.1038	16.8618	15.4592	5.87692	6.73863	7.70999	13.0467	11.1641	10.1174	15.3363	16.4749	6.77518	11.4427	12.5073	ENSMUSG00000037466	12	113156421	113166048	1	protein_coding
4930558J18RIK	-0.0947644	0.675094	0.853481	0	0.360376	0.175526	0.514304	0	-1.27831	3.37266e-05	0.000275599	-1	-0.726165	0.0106275	0.0357186	0	0.972537	0.947474	0.810509	0.842867	0.983064	0.724875	0.195522	0.307616	0.367964	0.470568	0.497321	0.390019	0.910173	0.850269	0.290367	0.452636	0.625861	ENSMUSG00000097519	1	57359222	57377544	-1	lincRNA
4930570G19RIK	NA	NA	NA	0	-0.110757	0.677632	0.888718	0	0.596548	0.125492	0.273871	0	1.06959	0.0105464	0.035479	1	0.325032	0.277294	0.0879102	0.0156497	0.055379	0.127217	0.421263	0.408034	0.699048	0.350449	0.393778	0.356	0.230079	0.0660819	0.509448	0.366742	0.293088	ENSMUSG00000085084	3	156546753	156561746	-1	lincRNA
4930579G24RIK	0.311716	0.00128658	0.0101776	0	0.419185	0.000461175	0.00840598	0	-1.04071	1.73401e-24	1.35764e-22	-1	-0.906692	2.56408e-14	1.25215e-12	0	20.0968	18.5527	19.4918	25.9149	22.0756	25.8773	8.80404	9.06203	8.55832	13.0609	11.246	12.463	19.3804	24.6226	8.80813	12.2566	16.2669	ENSMUSG00000027811	3	79629079	79632820	1	protein_coding
5430427O19RIK	-0.297399	0.294096	0.563178	0	0.516358	0.0508872	0.24991	0	-0.146521	0.701218	0.840326	0	1.03918	0.00147474	0.00678681	1	0.0633244	0.235365	0.349315	0.115135	0.136423	0.169697	0.238945	0.17746	0.0948412	0.326971	0.251372	0.397246	0.216001	0.140418	0.170415	0.325196	0.213008	ENSMUSG00000025058	X	85870354	85891499	1	protein_coding
6330403K07RIK	-0.430388	0.129571	0.337885	0	-0.765351	0.00195388	0.0255182	0	1.57003	1.17993e-06	1.32217e-05	1	1.37483	0.000112278	0.000733463	1	1.27637	0.867221	0.346567	0.178982	0.720942	0.449087	3.52852	4.04919	1.97544	0.914486	1.95518	1.75884	0.830053	0.44967	3.18438	1.54284	1.50174	ENSMUSG00000018451	11	71031941	71033513	-1	lincRNA
6720427I07RIK	-0.212506	0.386632	0.654902	0	-0.40786	0.0446827	0.23043	0	1.06472	1.04815e-05	9.5681e-05	1	0.89198	0.000467373	0.00254338	0	0.536002	0.705549	0.607839	0.479817	0.585234	0.463344	1.32363	1.21414	1.45638	1.0032	1.00084	0.904379	0.616463	0.509465	1.33138	0.969473	0.856696	ENSMUSG00000097375	13	48535523	48537822	-1	lincRNA
8430436N08RIK	-0.629565	0.0266148	0.109665	0	-0.267328	0.280655	0.635715	0	1.21138	8.26762e-05	0.000616488	1	1.80019	6.29731e-07	7.31066e-06	1	0.770848	0.431792	1.02754	0.428561	0.207497	0.333139	1.93848	2.04372	1.99297	0.977179	1.43985	2.2562	0.743393	0.323066	1.99172	1.55774	1.15398	ENSMUSG00000086070	4	7560688	7573801	1	lincRNA
9330175E14RIK	-0.498547	0.0791262	0.240265	0	0.104189	0.685829	0.891336	0	0.626008	0.0683109	0.172614	0	1.55078	1.00719e-05	8.78648e-05	1	0.268112	0.441078	0.300774	0.205056	0.0843298	0.171005	0.481118	0.62362	0.639364	0.61096	0.368221	0.655041	0.336655	0.153464	0.581367	0.544741	0.404057	ENSMUSG00000097194	8	94422898	94435103	-1	lincRNA
9530053A07RIK	1.06046	1.83878e-05	0.000297908	1	0.537897	0.0309603	0.181816	0	-1.66433	1.29449e-05	0.000115464	-1	-2.02757	4.53159e-10	1.04007e-08	-1	0.110454	0.0951771	0.153711	0.396498	0.294035	0.26258	0.027464	0.0145511	0.0278844	0.0858053	0.0485519	0.0356233	0.119781	0.317704	0.0232998	0.0566602	0.129361	ENSMUSG00000078776	7	28129466	28164811	1	protein_coding
9930111J21RIK1	0.223098	0.399828	0.666379	0	1.05524	4.77634e-05	0.00135938	1	-0.0930635	0.788827	0.894923	0	1.05967	0.000317101	0.00180908	1	1.11378	0.823876	1.04576	1.39989	0.842985	1.22197	1.15848	1.07626	1.13474	2.50873	2.63775	2.13752	0.994472	1.15495	1.12316	2.428	1.42515	ENSMUSG00000069893	11	48946150	48979398	-1	protein_coding
A230050P20RIK	-0.713956	4.10432e-07	1.09048e-05	0	-0.165131	0.166687	0.501638	0	0.522612	2.8811e-06	2.98049e-05	0	1.09613	3.39067e-12	1.14969e-10	1	10.1465	10.5697	10.3531	5.8493	5.3675	8.05824	12.8743	12.8943	14.6414	13.1276	11.248	13.8145	10.3564	6.42501	13.47	12.73	10.7454	ENSMUSG00000038884	9	20868642	20874307	1	protein_coding
A4GALT	-0.635642	0.000300261	0.00307317	0	0.43666	0.00115956	0.0171904	0	0.0714604	0.605159	0.772837	0	1.19481	5.72915e-10	1.28698e-08	1	8.16004	9.97764	9.3177	5.76019	4.04166	7.20553	8.64444	10.174	8.25476	14.2766	11.9216	12.4814	9.15179	5.66913	9.0244	12.8932	9.18463	ENSMUSG00000047878	15	83226726	83251774	-1	protein_coding
A730017C20RIK	-0.255633	0.340759	0.609844	0	-0.16048	0.545935	0.824131	0	1.3015	0.000341643	0.00214431	1	1.59953	4.6686e-05	0.000337907	1	0.172083	0.0813736	0.358682	0.0941703	0.0821545	0.121982	0.666444	0.75519	0.616618	0.464914	0.294311	0.622748	0.204046	0.0994356	0.679417	0.460658	0.360889	ENSMUSG00000050875	18	59062248	59076962	1	protein_coding
A830018L16RIK	-0.482082	0.0891089	0.262557	0	-0.294593	0.205031	0.553002	0	1.01851	0.000459003	0.00278088	1	1.34717	0.000143386	0.000908088	1	0.155992	0.144279	0.300887	0.132386	0.165649	0.337139	0.578063	0.754247	1.04757	0.468537	0.680112	0.580917	0.200386	0.211725	0.793293	0.576522	0.445481	ENSMUSG00000057715	1	11414105	11975901	1	protein_coding
A830019P07RIK	0.012332	0.96529	0.985885	0	-0.384579	0.118944	0.418361	0	1.53087	5.77541e-07	6.871e-06	1	1.03905	0.00303933	0.0125765	1	0.364898	0.214646	0.425805	0.525915	0.202021	0.351019	1.03138	1.36818	1.17759	0.661201	0.65675	1.22418	0.335116	0.359652	1.19238	0.847377	0.683632	ENSMUSG00000094707	19	35835221	35924578	-1	lincRNA
A930011G23RIK	-0.841102	0.000406251	0.0039773	0	0.599238	0.00109792	0.0164965	0	-1.00821	0.000211527	0.00140923	-1	0.588019	0.00355685	0.0142966	0	1.85231	4.67216	5.08555	2.01512	1.27662	2.07607	1.97391	1.44355	1.05573	2.78448	2.45352	2.27625	3.87001	1.78927	1.49106	2.50475	2.41377	ENSMUSG00000089809	5	99217426	99729065	-1	protein_coding
A930033H14RIK	-0.466588	0.0999728	0.28464	0	-0.208023	0.425367	0.7564	0	0.701922	0.0269344	0.0841229	0	1.0393	0.00603767	0.0223856	1	0.171605	0.27865	0.310708	0.0658754	0.197281	0.132735	0.48118	0.379426	0.488536	0.264563	0.260089	0.554124	0.253654	0.131964	0.449714	0.359592	0.298731	ENSMUSG00000090622	10	69209762	69213098	-1	protein_coding
AASS	-0.699452	0.00139296	0.010843	0	-0.0524138	0.79426	0.937246	0	0.675518	0.00173286	0.00866714	0	1.40372	4.21837e-09	7.88848e-08	1	0.699977	1.01852	0.742155	0.665586	0.33102	0.479229	1.18673	1.22668	0.857307	1.17902	1.09477	1.25092	0.820217	0.491945	1.09024	1.1749	0.894326	ENSMUSG00000029695	6	23072173	23132986	-1	protein_coding
AATK	-0.395699	0.159835	0.385567	0	-0.282933	0.251211	0.605458	0	1.1574	0.000170364	0.00116247	1	1.38296	3.98295e-05	0.000293471	1	0.167296	0.144748	0.129379	0.0455354	0.200877	0.0798198	0.322885	0.603493	0.310529	0.317991	0.614972	0.271564	0.147141	0.108744	0.412302	0.401509	0.267424	ENSMUSG00000025375	11	120007313	120047167	-1	protein_coding
ABAT	-0.72851	4.43073e-06	8.64742e-05	0	-0.309634	0.005677	0.056526	0	0.586564	8.28203e-11	1.76027e-09	0	1.02375	3.5446e-08	5.38917e-07	1	16.3178	15.4133	16.1469	8.24101	7.28222	12.3071	21.4183	25.4899	21.5606	18.3411	17.3433	19.7566	15.9593	9.27678	22.8229	18.4803	16.6348	ENSMUSG00000057880	16	8513429	8621568	1	protein_coding
ABCA8A	-0.923446	0.000596105	0.00545961	0	-0.87957	0.000519373	0.009215	0	1.11345	9.57729e-05	0.000702987	1	1.10519	0.00160229	0.00729904	1	0.306335	0.985978	0.25643	0.2381	0.261114	0.357701	0.503265	1.39096	0.958931	0.351775	0.757023	0.521814	0.516248	0.285638	0.951052	0.543537	0.574119	ENSMUSG00000041828	11	110025634	110095978	-1	protein_coding
ABCA9	-1.1271	3.74748e-10	2.22193e-08	-1	-0.707948	1.05942e-05	0.000411131	0	0.764131	3.32416e-08	4.95138e-07	0	1.19389	5.21077e-08	7.72e-07	1	6.92567	7.48747	6.31505	2.23414	2.31418	4.01807	9.75312	10.3907	13.3656	5.7882	6.03271	8.18356	6.9094	2.85546	11.1698	6.66816	6.90071	ENSMUSG00000041797	11	110100749	110168196	-1	protein_coding
ABCB1B	0.362294	0.000154618	0.00177859	0	0.445231	0.00179296	0.0237892	0	-1.01529	2.19098e-17	9.53465e-16	-1	-0.897455	3.77887e-12	1.26227e-10	0	9.02293	9.64945	8.68983	13.6362	13.3677	11.2179	4.89902	6.28023	4.85744	6.51806	6.56667	5.64382	9.12074	12.7406	5.34556	6.24285	8.36244	ENSMUSG00000028970	5	8798147	8866315	1	protein_coding
ABCC6	-0.345801	0.19721	0.441678	0	-0.10769	0.689555	0.893273	0	0.75217	0.048947	0.133932	0	1.36687	0.000595437	0.00313066	1	0.057644	0.0978919	0.05689	0.0474897	0.074299	0.0219472	0.146325	0.25804	0.231296	0.0763021	0.150967	0.385683	0.0708086	0.047912	0.211887	0.204317	0.133731	ENSMUSG00000030834	7	45967555	46030302	-1	protein_coding
ABCC9	-1.69756	8.95397e-14	1.09641e-11	-1	-1.26591	3.4e-08	3.20664e-06	-1	1.80351	2.3152e-25	1.88519e-23	1	1.97423	6.52432e-10	1.43336e-08	1	0.58889	0.744559	0.474788	0.113342	0.18973	0.158564	1.88704	2.30653	2.11237	0.383151	0.728153	0.958946	0.602746	0.153879	2.10198	0.690083	0.887172	ENSMUSG00000030249	6	142587862	142702315	-1	protein_coding
ABHD15	0.26641	0.174375	0.409053	0	-0.0943582	0.711783	0.903159	0	-0.837863	0.00267566	0.0125985	0	-1.29453	7.03401e-08	1.01046e-06	-1	0.690794	0.930946	0.712254	0.964803	1.15966	1.23502	0.233485	0.475375	0.773204	0.43352	0.350948	0.360687	0.777998	1.11983	0.494021	0.381718	0.693391	ENSMUSG00000000686	11	77515121	77538607	1	protein_coding
ABI3BP	-1.12685	5.55513e-05	0.000739138	-1	-0.249386	0.0545317	0.260521	0	1.20983	2.46091e-48	9.20127e-46	1	2.05854	5.48976e-08	8.06676e-07	1	31.535	32.9632	32.6335	5.74515	5.5	14.4314	68.8529	72.3358	73.8805	61.1473	50.1407	70.4894	32.3772	8.55885	71.6897	60.5925	43.3046	ENSMUSG00000035258	16	56477846	56690128	1	protein_coding
ABLIM3	1.2858	2.26e-07	6.47885e-06	1	0.174454	0.517811	0.809866	0	-0.847438	0.0117675	0.0432482	0	-2.05723	1.04083e-10	2.68411e-09	-1	0.230545	0.208225	0.325021	1.30127	0.722352	0.626988	0.0986522	0.112281	0.110932	0.115692	0.100875	0.214413	0.254597	0.883537	0.107288	0.14366	0.347271	ENSMUSG00000032735	18	61799395	61911852	-1	protein_coding
ACAD12	-1.41852	1.09272e-16	2.42957e-14	-1	-1.81882	9.39577e-33	5.22342e-29	-1	0.623812	3.19883e-06	3.27407e-05	0	0.220987	0.31036	0.495107	0	4.13453	4.36706	3.56486	1.24147	1.01015	1.51247	5.12249	5.91523	6.51765	1.30197	1.2421	1.65791	4.02215	1.2547	5.85179	1.40066	3.13232	ENSMUSG00000042647	5	121596775	121618938	-1	protein_coding
ACAN	0.41415	0.141569	0.356889	0	0.408053	0.114994	0.409566	0	-1.87287	4.12437e-18	1.89856e-16	-1	-0.834496	0.0459045	0.117554	0	2.22634	3.22959	1.8158	5.95119	6.77646	1.54683	0.476569	0.554562	0.533303	2.11465	1.1859	0.318505	2.42391	4.75816	0.521478	1.20635	2.22747	ENSMUSG00000030607	7	79053483	79115099	1	protein_coding
ACCS	-0.354564	0.0521621	0.179921	0	-0.355573	0.0341257	0.193918	0	1.01429	3.09439e-09	5.38901e-08	1	1.02302	1.57233e-07	2.11183e-06	1	2.06358	2.70833	2.60274	2.06501	2.15976	1.59847	4.9578	4.57335	6.17208	3.24947	2.94213	4.83434	2.45822	1.94108	5.23441	3.67531	3.32726	ENSMUSG00000040272	2	93833467	93849943	-1	protein_coding
ACE	-1.27236	1.14433e-06	2.62729e-05	-1	-1.37767	1.4219e-19	1.69389e-16	-1	2.49694	1.11523e-54	5.52219e-52	1	2.51819	9.68494e-18	8.83492e-16	1	0.682511	0.895946	0.891945	0.154193	0.18403	0.483018	4.29069	5.09967	4.66375	1.60723	1.53291	2.03112	0.823467	0.273747	4.6847	1.72375	1.87642	ENSMUSG00000020681	11	105967945	105989964	1	protein_coding
ACKR4	-0.532826	0.03963	0.147583	0	-0.584579	0.00151835	0.021085	0	2.42468	5.33092e-74	5.74516e-71	1	1.7468	7.81523e-06	7.00137e-05	1	2.87796	2.12915	2.41031	1.81373	0.948828	2.21741	11.5659	12.2009	11.7582	6.32549	6.3326	10.79	2.47247	1.65999	11.8417	7.81603	5.94754	ENSMUSG00000079355	9	104084157	104126933	-1	protein_coding
ACOD1	NA	NA	NA	0	0.758662	0.00181091	0.0239701	0	NA	NA	NA	0	1.37296	0.001051	0.0050951	1	0.0103223	0.041606	0.0921173	0	0.00939343	0.0433729	0.0124849	0.0247696	0	0.151458	0.15452	0.138694	0.0480152	0.0175888	0.0124182	0.148224	0.0565615	ENSMUSG00000022126	14	103046977	103056573	1	protein_coding
ACOT1	-1.13082	3.485e-06	6.99402e-05	-1	-0.927475	1.43872e-05	0.000520499	0	1.04876	7.63072e-07	8.84783e-06	1	1.26918	2.82961e-05	0.000216756	1	2.31512	3.0565	2.30806	1.0069	1.24838	1.24974	4.48105	5.9341	4.21347	1.97109	2.72705	2.72641	2.55989	1.16834	4.87621	2.47485	2.76982	ENSMUSG00000072949	12	84009502	84017670	1	protein_coding
ACP5	-0.493371	0.00435591	0.0274548	0	-0.168962	0.308614	0.662327	0	1.32536	7.38883e-17	3.04204e-15	1	1.66278	4.23567e-18	4.13691e-16	1	5.2392	6.45146	7.43961	4.10018	4.24722	4.87842	15.8374	16.4007	14.6115	10.637	15.4899	16.3458	6.37676	4.40861	15.6165	14.1576	10.1399	ENSMUSG00000001348	9	22126727	22135711	-1	protein_coding
ACPP	0.0450016	0.873183	0.947354	0	-0.536516	0.0375502	0.206846	0	1.68864	7.145e-08	1.00232e-06	1	0.946114	0.00744241	0.0266429	0	0.244799	0.319655	0.124885	0.328992	0.336216	0.201067	1.01903	0.666297	0.509244	0.301879	0.563325	0.570757	0.22978	0.288758	0.731524	0.478654	0.432179	ENSMUSG00000032561	9	104288251	104337748	-1	protein_coding
ACSBG1	0.939404	0.000925856	0.00778751	0	-0.640417	0.0125189	0.0979775	0	0.735294	0.0560321	0.148305	0	-1.61187	7.66944e-05	0.000525057	-1	0.0466596	0.0876572	0.07135	0.49368	0.178351	0.225346	0.180743	0.156799	0.126253	0.0124304	0.0644904	0.0447414	0.0685556	0.299126	0.154598	0.0405541	0.140708	ENSMUSG00000032281	9	54604877	54661870	-1	protein_coding
ACSS3	-1.09472	2.04624e-05	0.00032651	-1	-0.651072	0.00279647	0.0337479	0	0.466636	0.0476494	0.131306	0	1.03703	0.00103958	0.00505336	1	1.06199	1.55171	1.0342	0.338424	0.30877	0.612268	1.40182	1.6419	1.83771	0.84338	0.817205	1.26516	1.21597	0.419821	1.62714	0.975248	1.05954	ENSMUSG00000035948	10	106936164	107123668	-1	protein_coding
ACTC1	-1.1622	3.82079e-05	0.000546539	-1	-0.346544	0.1646	0.498132	0	-1.02456	0.00624824	0.0256783	-1	-0.322424	0.438287	0.625086	0	0.69787	1.44311	0.604014	0.182023	0.193633	0.249045	0.123853	0.470362	0.231821	0.0797155	0.124207	0.190256	0.914998	0.208234	0.275345	0.131393	0.382492	ENSMUSG00000068614	2	114047282	114053548	-1	protein_coding
ACTN3	-0.61937	0.00123305	0.00987495	0	-1.16163	1.84731e-12	4.96926e-10	-1	0.902228	1.35235e-08	2.14514e-07	0	0.34213	0.127507	0.261896	0	2.52084	2.84278	2.11672	1.3743	1.36884	1.95953	4.10467	5.13026	4.36477	1.5414	1.80573	2.4549	2.49345	1.56756	4.53323	1.93401	2.63206	ENSMUSG00000006457	19	4861223	4877909	-1	protein_coding
ADAM23	-0.876498	2.8648e-12	2.70444e-10	0	-0.320619	0.00896973	0.0775517	0	0.845173	1.2922e-16	5.18038e-15	0	1.40776	4.00047e-20	5.32537e-18	1	68.7524	71.5836	72.382	38.0461	31.8219	44.8208	104.428	112.448	153.263	91.9489	87.1901	111.567	70.906	38.2296	123.38	96.902	82.3543	ENSMUSG00000025964	1	63445891	63596276	1	protein_coding
ADAM33	-0.576182	0.000137063	0.00160394	0	-0.213476	0.131173	0.442137	0	0.704388	3.94992e-05	0.000317962	0	1.12021	1.28694e-19	1.55219e-17	1	20.9162	13.0167	14.5796	9.63776	10.4204	11.782	20.4368	19.969	29.2326	21.8962	19.2301	22.9499	16.1708	10.6134	23.2128	21.3587	17.8389	ENSMUSG00000027318	2	131050591	131063814	-1	protein_coding
ADAM5	-0.35358	0.187405	0.42771	0	-0.517669	0.0149397	0.110838	0	1.04267	5.56177e-05	0.000432868	1	0.919881	0.00259491	0.0109647	0	0.70019	0.919895	0.58531	0.358993	0.373459	0.78877	1.21085	1.88915	1.62923	1.03094	0.948289	1.12458	0.735132	0.507074	1.57641	1.0346	0.963305	ENSMUSG00000031554	8	24727093	24824369	-1	protein_coding
ADAMTS15	-1.10846	8.17285e-05	0.00103682	-1	-1.11706	1.6018e-05	0.0005684	-1	1.10053	0.000102185	0.000743203	1	1.01082	0.0112212	0.0374267	1	0.165866	0.174633	0.155395	0.0632458	0.0476914	0.0198586	0.286642	0.503684	0.368281	0.0635117	0.115777	0.166678	0.165298	0.0435986	0.386202	0.115322	0.177605	ENSMUSG00000033453	9	30899155	30922452	-1	protein_coding
ADAMTS16	-0.924116	0.000733235	0.00647008	0	0.210382	0.381787	0.722423	0	1.0869	0.000366356	0.00227218	1	2.64398	6.06823e-19	6.34025e-17	1	0.219521	0.572824	0.305253	0.161999	0.136544	0.151983	0.600705	1.02527	0.913042	1.10923	1.65006	0.724237	0.365866	0.150175	0.846339	1.16118	0.630889	ENSMUSG00000049538	13	70727802	70841811	-1	protein_coding
ADAMTS17	-0.973091	0.000582724	0.00535156	0	-0.794238	0.00132201	0.0189746	0	1.82269	3.78856e-13	1.09307e-11	1	1.96637	1.88092e-07	2.479e-06	1	0.879559	0.595149	0.182493	0.0548381	0.105008	0.154638	1.11746	2.21577	1.53054	0.456573	0.576261	0.915208	0.5524	0.104828	1.62126	0.649347	0.731958	ENSMUSG00000058145	7	66839735	67153171	1	protein_coding
ADAMTS18	-0.396631	0.133589	0.344586	0	-0.247055	0.275087	0.629646	0	0.809794	0.00219148	0.010651	0	1.00709	0.00120499	0.00570156	1	0.858656	0.449135	0.80656	0.364394	0.419161	0.74835	1.14383	0.784276	1.5181	0.698108	0.904619	1.46506	0.704784	0.510635	1.14874	1.0226	0.846687	ENSMUSG00000053399	8	113697126	113848738	-1	protein_coding
ADAMTS2	-1.12978	1.06216e-15	1.95091e-13	-1	-0.578336	3.23493e-06	0.000154149	0	1.19603	3.27636e-33	4.58215e-31	1	1.74731	1.38534e-24	3.83015e-22	1	20.0449	21.4927	20.4086	7.27652	8.68842	11.9231	40.8584	43.2043	48.0291	25.7746	29.5271	34.132	20.6487	9.29601	44.0306	29.8112	25.9466	ENSMUSG00000036545	11	50602084	50807573	1	protein_coding
ADAMTS8	0.14904	0.59964	0.809775	0	-0.595845	0.0219928	0.144181	0	2.26744	2.11827e-14	6.79665e-13	1	1.09895	0.00381188	0.0151422	1	0.226806	0.0682875	0.157745	0.119308	0.139512	0.298108	1.06194	0.805986	1.05432	0.174249	0.538103	0.796054	0.150946	0.185643	0.974082	0.502802	0.453368	ENSMUSG00000031994	9	30942562	30963838	1	protein_coding
ADAR	-0.884907	3.22596e-07	8.7923e-06	0	0.382889	0.00577954	0.0571715	0	-0.0456254	0.73883	0.86488	0	1.2856	6.16397e-11	1.6558e-09	1	14.5444	14.6238	19.1358	5.91502	7.04028	10.1783	15.8307	13.5314	15.8759	24.2476	20.0979	17.7401	16.1013	7.7112	15.0793	20.6952	14.8968	ENSMUSG00000027951	3	89715022	89753446	1	protein_coding
ADAT1	0.213158	0.175736	0.411007	0	-0.198207	0.384496	0.724766	0	-0.737016	0.00161237	0.00816566	0	-1.22984	4.59971e-11	1.26394e-09	-1	1.95649	1.96986	1.65573	2.06928	2.28951	1.92019	1.01772	1.26504	0.678969	0.835536	0.895284	0.810699	1.86069	2.09299	0.987243	0.847173	1.44703	ENSMUSG00000031949	8	111966908	111992302	-1	protein_coding
ADD2	NA	NA	NA	0	-0.294684	0.273388	0.628093	0	1.15751	0.00257545	0.0121988	1	0.988173	0.0177948	0.0551933	0	0.110268	0.0195801	0.0541681	0.00566282	0.0763923	0.0629526	0.327501	0.1402	0.194792	0.0595357	0.118004	0.274499	0.0613387	0.0483359	0.220831	0.15068	0.120296	ENSMUSG00000030000	6	86028681	86124409	1	protein_coding
ADGRD1	-1.32408	1.07259e-10	7.30829e-09	-1	-0.870854	7.96e-07	4.74132e-05	0	0.155098	0.463521	0.66056	0	0.70618	0.000729557	0.00372257	0	1.30646	2.4582	1.72966	0.574769	0.53813	0.688473	1.70549	2.0229	1.9859	0.867355	0.851102	1.21996	1.83144	0.600457	1.90476	0.979472	1.32903	ENSMUSG00000044017	5	129096750	129204599	1	protein_coding
ADGRE1	0.267269	0.0998558	0.284403	0	0.249869	0.156614	0.486169	0	1.15691	3.92841e-12	1.0052e-10	1	1.15143	1.79638e-09	3.58698e-08	1	3.60541	3.18982	2.83474	4.26234	3.07229	4.70937	8.88114	6.32039	6.00286	7.96631	7.4883	11.0872	3.20999	4.01467	7.06813	8.84727	5.78501	ENSMUSG00000004730	17	57358686	57483529	1	protein_coding
ADGRE4	-0.582448	0.0383705	0.144131	0	NA	NA	NA	0	-2.40283	6.25046e-10	1.17814e-08	-1	-0.709144	0.0870126	0.195438	0	0.15957	0.376455	0.522469	0.221229	0.17983	0.135497	0.00921167	0	0	0.121163	0.0875582	0.00727494	0.352831	0.178852	0.00307056	0.0719987	0.151688	ENSMUSG00000032915	17	55749984	55853662	1	protein_coding
ADGRG1	0.740875	3.72907e-06	7.45725e-05	0	0.0990706	0.656694	0.878615	0	-0.930716	1.07831e-06	1.21724e-05	0	-1.53971	9.10361e-12	2.85517e-10	-1	2.14869	2.71803	2.38744	5.71192	3.61355	3.35157	1.1705	1.90376	1.02819	1.86109	1.57981	1.34577	2.41805	4.22568	1.36748	1.59556	2.40169	ENSMUSG00000031785	8	94974751	95014217	1	protein_coding
ADGRG5	-0.233054	0.330827	0.600366	0	0.83008	0.00165285	0.0224956	0	-1.93545	1.65426e-07	2.17728e-06	-1	-0.444737	0.133122	0.269832	0	0.641	0.767376	1.01591	0.688245	0.600848	0.764642	0.162855	0.547664	0	0.513021	0.283437	0.300064	0.808095	0.684578	0.23684	0.365507	0.523755	ENSMUSG00000061577	8	94923694	94943280	1	protein_coding
ADGRL3	-0.624984	0.000129876	0.00152724	0	-0.190117	0.262287	0.617883	0	0.845997	5.00752e-06	4.87734e-05	0	1.33389	2.24896e-16	1.55447e-14	1	3.04637	4.06328	2.95634	2.59548	1.97063	2.93548	5.19597	8.12791	7.54366	5.04583	5.02903	8.21486	3.35533	2.50053	6.95585	6.09657	4.72707	ENSMUSG00000037605	5	81020138	81825133	1	protein_coding
ADH1	-0.910562	0.00126256	0.0100509	0	-2.07116	1.06661e-24	2.96481e-21	-1	2.49945	2.29949e-76	2.63306e-73	1	1.25999	0.00228992	0.0098568	1	6.99837	7.48915	7.48749	1.14165	1.06059	3.47748	38.1369	48.1269	38.9798	4.10695	7.53214	10.4085	7.325	1.89324	41.7479	7.3492	14.5788	ENSMUSG00000074207	3	138260991	138290698	1	protein_coding
ADHFE1	-0.938163	0.000952234	0.00796577	0	-1.09398	1.02341e-05	0.000400669	-1	1.69559	3e-09	5.21412e-08	1	1.64239	2.35483e-05	0.000185445	1	0.333513	0.389048	0.579065	0.126034	0.112446	0.105743	1.14607	1.89671	1.07566	0.304637	0.483825	0.717825	0.433875	0.114741	1.37281	0.502096	0.605881	ENSMUSG00000025911	1	9547948	9580673	1	protein_coding
ADRA1A	NA	NA	NA	0	-0.924324	0.000110469	0.00265858	0	1.2514	0.00119806	0.00634566	1	NA	NA	NA	0	0.035117	0.0129729	0	0.0137465	0.0106957	0.00321017	0.111939	0.0648108	0.158194	0	0	0.00926902	0.01603	0.00921746	0.111648	0.00308967	0.0349963	ENSMUSG00000045875	14	66635251	66733462	1	protein_coding
ADRA2C	NA	NA	NA	0	-0.533383	0.0218762	0.143585	0	1.0972	0.00393084	0.0174417	1	NA	NA	NA	0	0	0.0103201	0.0294391	0	0	0.0404197	0.13078	0.0462681	0.16341	0.030725	0.035519	0	0.0132531	0.0134732	0.113486	0.0220813	0.0405734	ENSMUSG00000045318	5	35278319	35281763	1	protein_coding
ADRB3	0.469681	0.087086	0.25772	0	0.0838034	0.723013	0.908659	0	-0.792947	0.041619	0.118181	0	-1.43515	0.000102341	0.000677658	-1	0.289086	0.302409	0.193528	0.468828	0.467048	0.414857	0.0233273	0.167401	0.0471003	0.104393	0.0926767	0.0719908	0.261674	0.450244	0.0792762	0.0896868	0.22022	ENSMUSG00000031489	8	27225776	27250616	-1	protein_coding
AGMO	-0.321014	0.249739	0.511401	0	-0.669463	0.000841816	0.0133559	0	1.46338	1.3021e-10	2.68645e-09	1	1.06526	0.00199614	0.0087794	1	0.711022	0.612127	1.05258	0.548528	0.238776	0.976989	1.98534	2.54633	2.3266	1.53433	1.08344	1.80703	0.79191	0.588098	2.28609	1.47493	1.28526	ENSMUSG00000050103	12	37241641	37582202	1	protein_coding
AGRN	-1.07025	3.76753e-11	2.85488e-09	-1	-0.266097	0.0810761	0.33207	0	0.524066	0.000271523	0.00175532	0	1.36124	7.20384e-13	2.71975e-11	1	10.8739	11.2552	12.0693	4.11147	4.61322	6.36606	13.8081	16.4363	17.9169	14.4406	11.1187	13.9031	11.3995	5.03025	16.0538	13.1541	11.4094	ENSMUSG00000041936	4	156165290	156197488	-1	protein_coding
AGT	-0.781911	0.00484595	0.0298096	0	-1.20811	1.22865e-06	6.78526e-05	-1	1.81926	4.10266e-11	9.21106e-10	1	1.42174	0.000557554	0.00295919	1	0.665759	0.639658	0.264588	0.0272035	0.0538308	0.280411	1.96096	2.35757	2.22129	0.377334	0.510501	1.08345	0.523335	0.120482	2.17994	0.657095	0.870213	ENSMUSG00000031980	8	124556534	124569706	-1	protein_coding
AGTR1A	-0.945935	0.000126734	0.00149549	0	-1.02315	9.69216e-07	5.53581e-05	-1	1.69571	1.8509e-23	1.35641e-21	1	1.51155	1.371e-06	1.45882e-05	1	2.44012	2.36022	1.67671	0.481587	0.819722	1.46307	6.36243	7.62319	7.67894	1.7999	3.29787	4.03457	2.15902	0.92146	7.22152	3.04411	3.33653	ENSMUSG00000049115	13	30336441	30382867	1	protein_coding
AGTR1B	-1.27245	3.287e-06	6.66e-05	-1	-0.365854	0.150133	0.476846	0	1.22102	1.22706e-07	1.65789e-06	1	2.06545	2.9185e-08	4.53313e-07	1	1.50523	0.998435	1.06832	0.188462	0.140268	0.515924	2.26396	2.40744	3.71743	0.869997	2.06269	2.97427	1.19066	0.281551	2.79628	1.96899	1.55937	ENSMUSG00000054988	3	20314473	20367177	-1	protein_coding
AGTR2	-1.27145	2.18966e-06	4.63671e-05	-1	-1.0049	6.85722e-10	9.94476e-08	-1	0.962097	1e-09	1.91939e-08	0	1.44953	1.95556e-05	0.000157948	1	2.01165	1.90194	1.49864	0.221566	0.28794	0.910652	3.18466	3.67156	3.4892	1.38064	1.54203	1.92685	1.80408	0.473386	3.44847	1.61651	1.83561	ENSMUSG00000068122	X	21484544	21489164	1	protein_coding
AHRR	1.54711	1.41168e-19	5.07546e-17	1	0.725213	0.000725391	0.012014	0	-0.601265	0.00256692	0.0121678	0	-1.33654	1.51137e-09	3.06556e-08	-1	1.14981	1.04221	1.0901	3.62446	4.30587	2.55724	0.959738	0.520701	0.68553	1.35312	1.61595	0.860402	1.09404	3.49586	0.72199	1.27649	1.64709	ENSMUSG00000021575	13	74211118	74292331	-1	protein_coding
AI593442	-0.721031	0.00911901	0.0487328	0	-0.439869	0.0123575	0.0972162	0	0.841092	3.29667e-05	0.000269997	0	1.24903	0.000274643	0.00160091	1	0.406315	0.560517	0.487321	0.0669192	0.169556	0.395315	0.832781	0.910382	0.806781	0.635411	0.559066	0.674554	0.484718	0.210597	0.849981	0.62301	0.542077	ENSMUSG00000078307	9	52673042	52679780	-1	protein_coding
AKNAD1	-0.27934	0.319717	0.589286	0	-0.415477	0.122686	0.426284	0	1.10912	0.00151233	0.00774667	1	0.915424	0.0228782	0.0676556	0	0.207685	0.101089	0.112386	0.0456398	0.0653925	0.0482383	0.355511	0.24927	0.372232	0.0816539	0.37375	0.261302	0.140387	0.0530902	0.325671	0.238902	0.189512	ENSMUSG00000049565	3	108739658	108782309	1	protein_coding
AKR1C14	-0.502577	0.0379812	0.142973	0	-0.912855	1.47855e-05	0.000531448	0	1.13166	5.7308e-08	8.19625e-07	1	0.665499	0.0248573	0.0723184	0	1.14685	1.09833	0.855986	0.409217	0.880778	0.623072	2.07557	2.6567	2.03836	0.746967	1.27475	1.14962	1.03372	0.637689	2.25688	1.05711	1.24635	ENSMUSG00000033715	13	4049011	4090422	1	protein_coding
AKR1C18	1.24551	3.36976e-06	6.78136e-05	1	NA	NA	NA	0	-0.963973	0.0125894	0.0457277	0	-2.44546	2.94584e-12	1.01807e-10	-1	0.571753	0.204116	0.5742	1.90197	1.94045	1.44146	0	0.148462	0.0985555	0.236971	0.228158	0.0725163	0.450023	1.76129	0.0823392	0.179215	0.618218	ENSMUSG00000021214	13	4132615	4150654	-1	protein_coding
ALDH1A1	-0.773873	1.37028e-05	0.00022994	0	-0.743779	9.05172e-07	5.24183e-05	0	1.24267	7.3655e-38	1.42046e-35	1	1.2299	2.50534e-08	3.96333e-07	1	11.1196	10.8748	11.3726	7.13978	4.03248	7.52891	23.7107	25.2838	26.1285	14.3324	11.5875	18.3079	11.1223	6.23372	25.041	14.7426	14.2849	ENSMUSG00000053279	19	20601961	20643462	1	protein_coding
ALDH1A2	0.341804	0.219851	0.472531	0	-0.21677	0.347331	0.694396	0	1.13309	2.93148e-06	3.0309e-05	1	0.310528	0.404438	0.592839	0	2.87222	4.99372	4.22131	9.07868	6.09773	3.21119	13.3625	6.74304	7.38797	6.62848	5.24472	11.3469	4.02908	6.1292	9.1645	7.74003	6.7657	ENSMUSG00000013584	9	71215789	71296243	1	protein_coding
ALDH1A3	1.1244	3.49874e-14	4.72973e-12	1	0.65573	0.00336601	0.0387696	0	-0.99567	1.06495e-07	1.456e-06	0	-1.30863	1.02647e-08	1.76802e-07	-1	4.88443	5.23368	4.98237	12.625	11.3679	8.63825	1.56094	2.32172	1.954	4.61114	3.4298	2.27731	5.03349	10.8771	1.94555	3.43942	5.32388	ENSMUSG00000015134	7	66390890	66427517	-1	protein_coding
ALDH1L1	-1.72779	1.9498e-21	9.41365e-19	-1	-0.333138	0.00631228	0.0612784	0	0.80318	8.95256e-10	1.66518e-08	0	2.2962	5.48125e-31	3.07824e-28	1	8.86145	11.6843	9.88242	2.4774	2.33718	3.91499	16.7916	15.3432	18.7949	13.5569	12.609	15.51	10.1427	2.90986	16.9766	13.892	10.9803	ENSMUSG00000030088	6	90486427	90600203	1	protein_coding
ALDH3A1	0.0256487	0.921576	0.969227	0	-0.582533	0.00511253	0.053044	0	1.56709	4.85788e-10	9.30002e-09	1	0.91522	0.000873763	0.0043509	0	0.756661	0.55676	0.58878	0.485066	0.658258	0.81479	2.20552	2.21449	1.72741	1.10664	1.39949	1.37376	0.634067	0.652705	2.04914	1.2933	1.1573	ENSMUSG00000019102	11	61207537	61218421	1	protein_coding
ALDH3B1	-0.634576	0.000160683	0.00183337	0	-0.0906451	0.548055	0.825473	0	0.652911	1.98865e-06	2.12567e-05	0	1.22249	2.073e-10	5e-09	1	4.38747	4.42703	4.23282	2.1426	2.65837	3.23221	6.27133	6.29897	7.32631	5.34428	6.34756	7.0495	4.34911	2.67773	6.6322	6.24711	4.97654	ENSMUSG00000024885	19	3913493	3929761	-1	protein_coding
ALDOC	-1.43506	2.16073e-11	1.69823e-09	-1	-0.0753397	0.650868	0.876176	0	1.34155	2.37053e-15	8.352e-14	1	2.83897	2.16459e-37	2.77856e-34	1	2.11373	2.55294	2.03135	0.582057	0.635823	0.759383	5.99336	5.88115	4.97927	4.08757	5.75342	6.23548	2.23267	0.659088	5.61793	5.35882	3.46713	ENSMUSG00000017390	11	78322968	78327781	1	protein_coding
ALG8	0.104042	0.166954	0.396847	0	0.312416	0.0130244	0.101003	0	-1.09073	1.55754e-27	1.46337e-25	-1	-0.857147	4.94739e-15	2.71894e-13	0	29.0491	29.8955	26.4081	32.4359	30.0859	31.4807	11.767	14.0997	11.5599	17.5071	16.5985	14.7368	28.4509	31.3342	12.4755	16.2808	22.1353	ENSMUSG00000035704	7	97371606	97392185	1	protein_coding
ALOX5	0.0672475	0.80968	0.919685	0	0.753752	0.000867105	0.0136817	0	0.3617	0.242733	0.432513	0	1.09127	0.000562367	0.00298033	1	0.3578	0.534999	0.568381	0.523295	0.394344	0.641542	0.46639	0.557825	0.799783	0.889816	0.992819	1.28468	0.48706	0.519727	0.607999	1.05577	0.66764	ENSMUSG00000025701	6	116410077	116461178	-1	protein_coding
ALOXE3	NA	NA	NA	0	-0.496743	0.065471	0.291494	0	1.05064	0.00495244	0.0212044	1	0.923812	0.0274438	0.0779381	0	0.186829	0.193216	0.14374	0.0404932	0.0518796	0.145386	0.212717	0.566857	0.236338	0.0620153	0.235611	0.118951	0.174595	0.0792529	0.338637	0.138859	0.182836	ENSMUSG00000020892	11	69125896	69149115	1	protein_coding
ALPL	-1.11994	1.05768e-12	1.07022e-10	-1	-1.54025	3.1005e-17	2.5855e-14	-1	-0.861946	1.60285e-07	2.11722e-06	0	-1.35164	2.48453e-11	7.21938e-10	-1	32.4956	53.6464	48.325	17.6988	21.4141	21.5508	22.6401	22.9754	22.1713	4.34194	7.92081	8.0684	44.8223	20.2212	22.5956	6.77705	23.6041	ENSMUSG00000028766	4	137741733	137796384	-1	protein_coding
AMIGO2	-0.807646	0.00104959	0.00864324	0	-1.03877	3.21e-07	2.15886e-05	-1	1.32609	8.27223e-09	1.35802e-07	1	1.15249	2.44596e-05	0.000191281	1	0.589893	0.741345	0.715916	0.461204	0.255646	0.304756	1.39411	2.07895	1.93647	0.748372	0.744134	0.82604	0.682385	0.340535	1.80318	0.772849	0.899736	ENSMUSG00000048218	15	97244074	97247287	-1	protein_coding
AMPH	0.0540326	0.842949	0.936592	0	1.18095	8.34206e-07	4.93365e-05	1	-0.592183	0.070057	0.175783	0	0.674797	0.0248906	0.0723568	0	0.647709	0.63576	0.305469	0.518585	0.339535	0.651381	0.237422	0.218428	0.324576	0.834582	0.647883	0.687333	0.529646	0.503167	0.260142	0.723266	0.504055	ENSMUSG00000021314	13	18948351	19150915	1	protein_coding
AMY1	-0.719135	0.0113212	0.0574491	0	-0.950771	0.000108684	0.00262321	0	1.31235	4.21036e-06	4.16512e-05	1	1.14732	0.00306286	0.0126506	1	0.893983	0.564738	0.662039	0.196939	0.0863818	0.408047	1.41961	2.8922	1.92785	0.791661	0.812323	1.07307	0.70692	0.230456	2.07989	0.892351	0.977403	ENSMUSG00000074264	3	113555710	113606699	-1	protein_coding
ANGPT1	-1.31641	4.15089e-13	4.49627e-11	-1	-0.526208	0.00242751	0.030236	0	1.31925	1.71051e-16	6.76852e-15	1	2.11981	2.11144e-22	4.03667e-20	1	6.96633	9.94571	8.54295	2.41808	2.67705	4.18068	17.0081	23.1222	22.8677	11.3147	13.1255	18.4271	8.485	3.09194	20.9993	14.2891	11.7163	ENSMUSG00000022309	15	42424727	42676977	-1	protein_coding
ANGPT2	-0.0654978	0.759597	0.89479	0	-0.875769	4.66598e-08	4.20645e-06	0	1.2696	1.40196e-15	5.03632e-14	1	0.407638	0.0943051	0.20815	0	3.21743	2.26365	2.22004	2.42752	2.27388	3.40569	7.02257	7.07842	7.82526	3.63748	3.0069	4.49858	2.56704	2.70236	7.30875	3.71432	4.07312	ENSMUSG00000031465	8	18690263	18741562	-1	protein_coding
ANGPTL1	-1.58966	1.73744e-10	1.15135e-08	-1	-1.66568	3.41004e-14	1.42182e-11	-1	1.92207	1.57649e-19	8.39618e-18	1	1.76502	3.4526e-08	5.26266e-07	1	2.04673	2.37553	1.91769	0.410102	0.242994	0.573338	6.95169	10.4054	7.94327	1.07998	2.22413	2.23067	2.11332	0.408811	8.43345	1.84493	3.20013	ENSMUSG00000033544	1	156838562	156861078	1	protein_coding
ANGPTL2	0.71982	1.70943e-14	2.626e-12	0	-0.0284453	0.851535	0.957198	0	-0.402596	1.07897e-05	9.82495e-05	0	-1.12216	2.12977e-12	7.50474e-11	-1	92.9164	91.2108	90.0265	168.553	165.088	133.233	60.9761	62.743	70.6201	72.7835	73.2348	49.8156	91.3846	155.625	64.7797	65.278	94.2667	ENSMUSG00000004105	2	33216069	33247717	1	protein_coding
ANGPTL4	-0.461418	0.0137984	0.0668672	0	-1.15709	3.56689e-10	5.5082e-08	-1	1.66548	3.75379e-20	2.10961e-18	1	0.896109	3.85151e-05	0.000284955	0	3.8227	5.05966	4.78718	4.07824	2.44827	3.16725	12.0351	16.8699	14.6543	4.61886	7.24207	6.34855	4.55651	3.23125	14.5198	6.06983	7.09434	ENSMUSG00000002289	17	33773750	33781575	-1	protein_coding
ANK	1.01884	2.10628e-18	6.3557e-16	1	0.794092	1.19045e-10	2.08992e-08	0	-0.509184	4.02e-07	4.94638e-06	0	-0.709049	5.19e-07	6.17236e-06	0	15.1877	13.9295	14.4878	36.0519	30.3475	25.7612	9.80813	10.1614	8.66598	18.8407	17.7741	15.6875	14.535	30.7202	9.54517	17.4341	18.0586	ENSMUSG00000022265	15	27466677	27594909	1	protein_coding
ANKK1	0.426277	0.11306	0.309391	0	NA	NA	NA	0	NA	NA	NA	0	-1.13251	0.00666004	0.0243268	-1	0.0947943	0.0400803	0.0380426	0.108986	0.0724282	0.125381	0	0.0119376	0.0192469	0.0132632	0.0229135	0.00954474	0.0576391	0.102265	0.0103948	0.0152405	0.0463849	ENSMUSG00000032257	9	49415194	49427021	-1	protein_coding
ANKLE1	-0.138474	0.265137	0.529938	0	0.348675	0.0620696	0.282609	0	-1.25147	7.84042e-15	2.60698e-13	-1	-0.711554	2.72482e-05	0.000209532	0	6.41053	8.31967	7.00324	7.18985	6.18514	6.28275	2.92829	2.85319	3.87036	4.63963	2.69904	3.9883	7.24448	6.55258	3.21728	3.77566	5.1975	ENSMUSG00000046295	8	71406010	71409904	1	protein_coding
ANKRD1	1.44545	4.77684e-15	7.91363e-13	1	1.04194	2.33128e-08	2.26053e-06	1	-0.562379	0.000208347	0.00139159	0	-0.921373	7.36473e-05	0.000505738	0	6.69851	6.33837	7.58071	31.2138	19.1209	15.6823	4.00281	4.67201	4.27895	13.6933	9.11772	8.11162	6.87253	22.0057	4.31792	10.3075	10.8759	ENSMUSG00000024803	19	36111965	36119844	-1	protein_coding
ANKRD35	-0.503451	0.0635104	0.205487	0	-0.496809	0.0196471	0.133799	0	1.46466	3.827e-10	7.45899e-09	1	1.48004	4.023e-06	3.85376e-05	1	0.602857	0.365405	0.49421	0.224077	0.143157	0.599283	1.31105	1.18515	1.64696	0.76019	0.972374	1.18842	0.487491	0.322172	1.38105	0.973661	0.791094	ENSMUSG00000038354	3	96670131	96691032	1	protein_coding
ANLN	0.244344	0.00283984	0.0194992	0	0.515546	9.13248e-07	5.27029e-05	0	-1.3404	9.30732e-46	2.93999e-43	-1	-1.04517	4.48304e-26	1.41342e-23	-1	54.5837	59.0451	53.8025	68.3012	62.1223	70.4528	20.9555	22.9745	24.7339	34.2127	30.1971	30.8109	55.8104	66.9588	22.888	31.7402	44.3494	ENSMUSG00000036777	9	22332012	22389188	-1	protein_coding
ANO1	1.96296	4.92073e-28	4.89121e-25	1	0.834155	9.82498e-05	0.00244204	0	-0.550089	0.017732	0.0601487	0	-1.65495	1.29855e-15	7.88385e-14	-1	1.02104	0.9869	1.32775	5.42659	6.77065	3.69346	0.74397	0.815012	0.385901	1.73737	1.66448	1.33915	1.1119	5.2969	0.648294	1.58033	2.15936	ENSMUSG00000031075	7	144588549	144751974	-1	protein_coding
ANO4	-0.607949	0.0283947	0.115673	0	-0.199662	0.458957	0.77631	0	0.807786	0.0263272	0.0825502	0	1.49877	0.000203883	0.00123533	1	0.101623	0.287839	0.326596	0.136806	0.0190382	0.0650937	1.02676	0.540685	0.437461	0.284132	0.414365	0.454978	0.238686	0.073646	0.668302	0.384492	0.341281	ENSMUSG00000035189	10	88948994	89344762	-1	protein_coding
ANXA8	1.03369	6.89957e-11	4.91936e-09	1	0.986608	7.53394e-08	6.28255e-06	0	-0.917105	5.3082e-07	6.38134e-06	0	-0.904316	1.11667e-06	1.21548e-05	0	9.85109	8.02902	11.4287	29.1177	20.3118	18.2899	4.25233	6.01612	4.07122	12.5227	11.0456	8.45008	9.7696	22.5731	4.77989	10.6728	11.9489	ENSMUSG00000021950	14	34085981	34100571	1	protein_coding
AOAH	-0.0418285	0.882689	0.951574	0	0.0603412	0.817217	0.943431	0	1.26657	0.000199526	0.00133853	1	1.40424	0.00012864	0.000828896	1	0.138173	0.173027	0.293441	0.117607	0.125752	0.290119	0.814084	0.574905	0.427202	0.79742	0.371353	0.865527	0.201547	0.177826	0.605397	0.6781	0.415718	ENSMUSG00000021322	13	20794119	21024252	1	protein_coding
AOC3	-1.52971	1.72335e-12	1.69309e-10	-1	-0.925516	1.018e-06	5.75512e-05	0	0.574318	0.0176032	0.0598012	0	1.35687	1.0123e-12	3.77015e-11	1	2.20478	4.15176	2.53229	0.65974	0.821359	0.992765	3.93448	5.98984	3.27728	1.98301	2.15164	2.18996	2.96294	0.824621	4.40053	2.1082	2.57408	ENSMUSG00000019326	11	101330605	101341938	1	protein_coding
AOX3	0.312444	0.269796	0.535914	0	-0.160926	0.538068	0.820614	0	-0.31611	0.408073	0.61036	0	-1.0645	0.00543571	0.0204533	-1	0.111568	0.166815	0.134486	0.216259	0.157582	0.112988	0.192117	0.252687	0.0779533	0.14422	0.0546684	0.0678436	0.137623	0.162276	0.174252	0.0889107	0.140766	ENSMUSG00000064294	1	58113130	58200698	1	protein_coding
APBA2	NA	NA	NA	0	-0.770472	0.00276078	0.0334138	0	1.33976	0.000571717	0.00337232	1	NA	NA	NA	0	0.125798	0	0.0773229	0.016125	0.016639	0.0185701	0.420364	0.183174	0.254091	0.0471022	0.0562909	0.0254364	0.067707	0.0171114	0.285876	0.0429432	0.103409	ENSMUSG00000030519	7	64501706	64753878	1	protein_coding
APLN	-1.41002	1.75136e-10	1.15154e-08	-1	-0.957878	2.49903e-05	0.000803059	0	0.0636354	0.745407	0.868133	0	0.482946	0.120266	0.250702	0	2.0183	2.60316	2.67896	0.494426	0.625193	1.07683	1.92102	2.41277	2.94618	0.597969	1.38728	1.13756	2.43347	0.73215	2.42666	1.04094	1.6583	ENSMUSG00000037010	X	48025146	48034853	-1	protein_coding
APOBEC1	-0.607666	1.19804e-05	0.000204465	0	0.106671	0.367108	0.709856	0	0.349737	0.00305118	0.0140489	0	1.09646	1.05994e-13	4.6346e-12	1	8.1519	7.89324	9.43883	4.90895	4.76178	6.02965	10.7836	9.30331	8.64323	11.6281	10.4898	9.97596	8.49466	5.23346	9.57671	10.698	8.5007	ENSMUSG00000040613	6	122577792	122602444	-1	protein_coding
APOC1	-0.899135	0.000503011	0.00475651	0	-1.01668	2.37785e-05	0.000777537	-1	0.159366	0.677921	0.825056	0	NA	NA	NA	0	0.965962	1.9191	2.98566	0	0.291008	0	1.69106	3.26048	1.19975	0	0	0	1.95691	0.0970027	2.05043	0	1.02608	ENSMUSG00000040564	7	19689481	19692660	-1	protein_coding
APOD	-0.951106	0.000514238	0.0048457	0	-0.838209	7.08594e-06	0.000292709	0	1.91735	9.68455e-31	1.10205e-28	1	1.97729	2.16038e-06	2.19861e-05	1	90.6262	66.4218	88.6377	4.8524	6.0327	24.1065	292.105	379.713	257.455	127.107	144.493	223.511	81.8952	11.6639	309.758	165.037	142.088	ENSMUSG00000022548	16	31296192	31314808	-1	protein_coding
APOE	-2.10891	1.02179e-43	5.75542e-40	-1	-1.8119	6.24756e-25	2.08394e-21	-1	1.36266	2.32879e-16	9.07781e-15	1	1.58123	5.7115e-17	4.46267e-15	1	123.927	153.369	175.726	28.2816	27.9596	37.0087	326.507	473.645	351.581	69.3292	105.141	107.855	151.007	31.0833	383.911	94.1084	165.028	ENSMUSG00000002985	7	19696109	19699188	-1	protein_coding
APOF	NA	NA	NA	0	0.216524	0.414434	0.747374	0	0.857519	0.0271877	0.0846686	0	1.95041	2.989e-06	2.96447e-05	1	0.0318138	0.0390602	0.0738799	0	0	0.00304484	0.139437	0.159417	0.225454	0.116414	0.299415	0.321786	0.0482513	0.00101495	0.174769	0.245872	0.117477	ENSMUSG00000047631	10	128267997	128270151	1	protein_coding
APOL6	-0.858349	1.67594e-05	0.000274419	0	0.351522	0.0128669	0.100091	0	0.00824166	0.961003	0.980538	0	1.30841	3.34674e-10	7.862e-09	1	5.66346	5.39988	7.34828	2.18139	2.77886	4.36739	5.33036	4.88482	6.91512	8.28325	7.45493	7.93403	6.13721	3.10921	5.7101	7.89074	5.71181	ENSMUSG00000033576	15	77044729	77057107	1	protein_coding
APOL9A	-0.58981	0.00202671	0.0147937	0	0.442601	0.00794431	0.0717742	0	-0.0639412	0.762404	0.880519	0	1.07332	1.10282e-10	2.83531e-09	1	9.90808	9.75765	15.6965	6.64458	6.30629	9.40794	12.1624	10.1301	9.20703	18.4836	15.3772	15.1975	11.7874	7.45294	10.4998	16.3528	11.5232	ENSMUSG00000057346	15	77403789	77411080	-1	protein_coding
APOL9B	-0.480244	0.0370915	0.140753	0	0.653564	0.00111046	0.0166683	0	0.0293145	0.914355	0.958676	0	1.36328	4.39933e-13	1.74142e-11	1	6.86671	6.33143	11.9473	4.77593	4.5452	6.96553	9.39295	7.69626	6.2664	15.2083	13.3295	12.4393	8.38181	5.42889	7.7852	13.659	8.81373	ENSMUSG00000068246	15	77729121	77736381	1	protein_coding
APPL2	-0.395264	0.000681858	0.00609632	0	-0.42948	0.000482844	0.00872467	0	1.2141	5.99086e-44	1.5907e-41	1	1.16252	6.17417e-15	3.34205e-13	1	21.771	17.8116	16.8574	13.4191	12.6646	16.1266	37.034	42.7156	41.5553	32.8895	26.2393	37.2392	18.8133	14.0701	40.435	32.1227	26.3603	ENSMUSG00000020263	10	83600033	83648738	-1	protein_coding
AQP1	-0.807139	1.34641e-06	3.02951e-05	0	-0.440787	0.00087189	0.0137183	0	0.916194	5.46687e-14	1.69187e-12	0	1.2976	1.58684e-11	4.77674e-10	1	21.94	21.4605	17.3682	10.2035	8.37452	14.6357	37.9793	32.3454	39.9175	24.1789	25.7031	31.6092	20.2562	11.0712	36.7474	27.1637	23.8097	ENSMUSG00000004655	6	55336432	55348555	1	protein_coding
AQP2	-0.983978	0.000236258	0.00252038	0	-0.214004	0.338479	0.687952	0	0.962016	0.00031864	0.0020193	0	1.98121	3.49539e-11	1e-09	1	0.843817	0.980393	1.15981	0.343484	0.318089	0.413032	1.90029	2.4861	1.62046	1.47635	2.00918	1.67455	0.994673	0.358202	2.00228	1.72003	1.2688	ENSMUSG00000023013	15	99579056	99584545	1	protein_coding
AQP5	0.564197	0.00184114	0.0136514	0	1.11631	1.405e-06	7.60819e-05	1	-0.0894895	0.714031	0.848694	0	0.688426	0.0037362	0.0148942	0	2.7413	4.01355	4.18717	4.89888	5.63233	6.49603	3.79981	3.71647	1.99885	8.66821	12.5192	6.1666	3.64734	5.67575	3.17171	9.118	5.4032	ENSMUSG00000044217	15	99590849	99594829	1	protein_coding
AREG	0.473938	0.0946785	0.274205	0	NA	NA	NA	0	-1.1391	0.00251388	0.0119549	-1	-1.41017	0.000463778	0.00252562	-1	0.1973	0.506116	0.316454	0.828178	0.649992	0.469925	0.058946	0	0	0.235033	0.0565919	0.0959078	0.339957	0.649365	0.0196487	0.129178	0.284537	ENSMUSG00000029378	5	91139599	91148432	1	protein_coding
ARFGEF3	-0.445564	0.116595	0.316198	0	-0.898096	0.000247095	0.0051513	0	1.57089	1.63613e-06	1.78003e-05	1	1.31537	0.00017496	0.00108205	1	0.0927326	0.154238	0.023512	0.0470582	0.025374	0.0345406	0.202562	0.279173	0.295477	0.116218	0.0855195	0.176896	0.0901609	0.0356576	0.259071	0.126211	0.127775	ENSMUSG00000019852	10	18581839	18743949	-1	protein_coding
ARHGAP11A	0.200017	0.0101335	0.0529816	0	0.291728	0.05244	0.254742	0	-1.27429	1.58949e-23	1.16952e-21	-1	-1.15461	2.92828e-21	4.61477e-19	-1	16.7314	17.6957	16.5722	19.4235	19.7496	20.7707	6.27824	5.63772	7.79165	9.7125	7.45605	8.08946	16.9998	19.9813	6.5692	8.41934	12.9924	ENSMUSG00000041219	2	113831492	113848661	-1	protein_coding
ARHGAP20	-0.769239	0.000874919	0.00743953	0	-2.07091	3.39492e-23	7.07755e-20	-1	1.70175	6.28004e-17	2.59721e-15	1	0.240231	0.410481	0.598373	0	1.57577	2.00574	1.41411	0.559511	0.527	0.948412	3.10502	4.86195	5.49236	0.870648	0.761051	1.44894	1.66521	0.678308	4.48644	1.02688	1.96421	ENSMUSG00000053199	9	51765337	51853856	1	protein_coding
ARHGAP36	1.06072	0.00016754	0.00190006	1	0.424876	0.0920816	0.358698	0	0.178719	0.632895	0.792547	0	-0.484479	0.219445	0.390499	0	0.116853	0.279268	0.0405985	0.8334	0.498308	0.139	0.169903	0.173983	0	0.399514	0.183075	0.118454	0.145573	0.490236	0.114629	0.233681	0.24603	ENSMUSG00000036198	X	49463945	49500244	1	protein_coding
ARHGEF37	-0.049563	0.861437	0.943609	0	-0.346066	0.172288	0.509495	0	1.08342	0.00144364	0.00743781	1	0.818847	0.019651	0.0597583	0	0.107153	0.220912	0.115482	0.180151	0.090027	0.15568	0.299607	0.405729	0.445279	0.263101	0.237408	0.31584	0.147849	0.141953	0.383538	0.272116	0.236364	ENSMUSG00000045094	18	61493794	61536536	-1	protein_coding
ARHGEF39	-0.0161622	0.903267	0.960375	0	0.260208	0.191569	0.536431	0	-1.1147	7.42587e-09	1.22899e-07	-1	-0.823268	1.88e-07	2.479e-06	0	6.46766	6.43148	6.25978	6.66022	6.78368	5.50299	3.2453	2.44665	2.12228	3.31953	3.40736	3.12639	6.38631	6.31563	2.60474	3.28443	4.64778	ENSMUSG00000051517	4	43496142	43499695	-1	protein_coding
ARL11	0.0696826	0.80515	0.917923	0	0.122528	0.648669	0.875306	0	1.02403	0.00509328	0.0216707	1	1.29762	0.000146909	0.0009257	1	0.312322	0.397977	0.299866	0.361414	0.301723	0.453339	1.45253	0.887444	0.34521	0.896915	0.784878	1.6245	0.336722	0.372159	0.895061	1.1021	0.67651	ENSMUSG00000043157	14	61309753	61311936	1	protein_coding
ARL5C	0.29481	0.0337865	0.131762	0	0.634593	0.011845	0.0942513	0	-1.11246	0.000119236	0.000851667	-1	-0.667848	0.000111938	0.000732305	0	7.16461	6.99681	7.676	10.7565	9.17843	9.16289	4.40972	1.78066	1.76898	5.92407	5.15644	4.09359	7.27914	9.69927	2.65312	5.05803	6.17239	ENSMUSG00000038352	11	97989578	97996181	-1	protein_coding
ARRDC2	-0.533618	0.000760334	0.00664673	0	-0.000812084	0.995528	0.998458	0	0.739327	3.41349e-07	4.26593e-06	0	1.30765	2.99817e-15	1.69435e-13	1	3.02448	3.10242	3.26103	1.57218	2.01099	2.01864	5.79398	4.39164	4.43725	4.57854	5.04778	5.74334	3.12931	1.86727	4.87429	5.12322	3.74852	ENSMUSG00000002910	8	70835129	70839720	-1	protein_coding
ARSG	-0.511878	0.00372626	0.0241714	0	-0.320345	0.0144809	0.10835	0	1.01372	3.7259e-14	1.1629e-12	1	1.22382	6.3562e-11	1.70488e-09	1	3.11876	2.58639	2.60501	1.54732	1.68145	2.41442	5.37035	5.2017	5.84022	4.15721	4.1146	4.8118	2.77005	1.88106	5.47076	4.3612	3.62077	ENSMUSG00000020604	11	109473374	109573330	1	protein_coding
ART3	-1.01048	0.000310961	0.00315972	-1	-1.14737	6.23084e-06	0.000263751	-1	1.41047	4.043e-06	4.01912e-05	1	1.51755	0.000218749	0.00130994	1	0.931626	0.637366	1.06526	0	0.413466	0.25726	3.05767	2.21627	1.51664	0.489848	0.778411	1.13248	0.878084	0.223575	2.26353	0.800246	1.04136	ENSMUSG00000034842	5	92331827	92414628	1	protein_coding
ARTN	-0.0520108	0.795885	0.913019	0	0.890915	0.00033148	0.00645845	0	-1.24143	5.24228e-06	5.07631e-05	-1	-0.0752882	0.762167	0.868069	0	1.91624	1.98546	1.25853	1.81719	1.95383	1.45338	0.328852	0.753491	0.467197	2.14412	2.29241	1.30549	1.72008	1.74147	0.516513	1.91401	1.47302	ENSMUSG00000028539	4	117926162	117929763	-1	protein_coding
ASF1B	0.12664	0.117849	0.318262	0	0.38859	0.00150589	0.0209468	0	-1.16931	5.67789e-28	5.65351e-26	-1	-0.88581	1.69739e-18	1.72338e-16	0	26.6068	24.8086	25.4907	30.4363	27.4526	28.0351	10.7364	11.2284	9.69011	15.5252	13.7077	14.2823	25.6354	28.6413	10.5516	14.5051	19.8334	ENSMUSG00000005470	8	83955507	83970197	1	protein_coding
ASIC3	-0.0370764	0.846623	0.938382	0	-0.0494956	0.850826	0.957093	0	-2.15385	3.02217e-16	1.16567e-14	-1	-2.26134	1.76044e-19	2.06776e-17	-1	2.66255	3.82013	3.35851	2.60626	3.72615	3.15754	0.388755	0.579194	0.550807	0.646424	0.605932	0.367701	3.2804	3.16332	0.506252	0.540019	1.8725	ENSMUSG00000038276	5	24413392	24417835	1	protein_coding
ASPA	-0.738327	0.00705136	0.0401462	0	-0.953175	0.000254367	0.00528021	0	1.46102	2.76968e-05	0.000230861	1	1.66805	3.00133e-05	0.00022874	1	0.43105	0.503593	0.112362	0.0228735	0.0827137	0.156039	0.841397	1.71465	1.14694	0.757866	0.512227	0.58504	0.349002	0.0872087	1.23433	0.618378	0.572229	ENSMUSG00000020774	11	73304992	73329596	-1	protein_coding
ASPG	-0.894087	0.000105512	0.00127994	0	-0.305584	0.102077	0.380775	0	0.913905	7.73808e-05	0.00058126	0	1.65389	1.56367e-13	6.64321e-12	1	1.4619	1.94979	2.53064	0.7033	1.25849	0.75728	3.19108	3.2003	5.04447	2.77835	3.41264	2.91868	1.98078	0.906357	3.81195	3.03656	2.43391	ENSMUSG00000037686	12	112106683	112127573	1	protein_coding
ASPM	0.0405661	0.594865	0.806809	0	0.371099	0.00931926	0.0794208	0	-1.30602	4.42339e-44	1.20957e-41	-1	-0.925555	1.18945e-11	3.67277e-10	0	7.84842	7.95041	7.59754	8.18632	8.05228	8.6508	2.76612	2.52942	3.02705	4.97821	3.70204	3.57189	7.79879	8.29647	2.7742	4.08405	5.73837	ENSMUSG00000033952	1	139454772	139494091	1	protein_coding
ASPN	-0.896741	0.00104035	0.00859385	0	-0.383546	0.0126325	0.0987742	0	1.26543	1.04201e-39	2.14502e-37	1	1.739	1.17967e-06	1.27556e-05	1	237.773	214.848	208.129	57.8601	60.5457	131.665	463.274	545.804	511.403	297.348	392.78	476.555	220.25	83.3569	506.827	388.894	299.832	ENSMUSG00000021388	13	49544443	49567565	1	protein_coding
ASPRV1	0.219246	0.433936	0.694907	0	-0.0271125	0.903446	0.972235	0	-0.756705	0.0503816	0.137006	0	-1.15623	0.0044148	0.0171099	-1	0.445851	0.252199	0.427887	0.549567	0.354742	0.607629	0.17851	0.177857	0.0364474	0.225645	0.0213468	0.143694	0.375312	0.503979	0.130938	0.130229	0.285115	ENSMUSG00000033508	6	86628164	86629710	1	protein_coding
ATF3	-0.364402	0.178426	0.414684	0	0.397357	0.0496218	0.246381	0	-1.29273	5.00631e-07	6.05416e-06	-1	-0.391555	0.0622655	0.149635	0	7.55932	11.1875	13.0265	7.57196	4.63045	10.0221	4.78613	2.91795	2.77445	5.7904	5.89379	4.68966	10.5911	7.40817	3.49284	5.45795	6.73752	ENSMUSG00000026628	1	191170296	191218039	-1	protein_coding
ATOH8	0.524955	0.00184575	0.0136796	0	-0.702007	1.19286e-06	6.60949e-05	0	0.219826	0.0972303	0.226722	0	-1.03786	1.36568e-07	1.85648e-06	-1	16.6185	18.8196	19.1656	34.3273	31.0814	18.2593	17.4622	20.6568	23.3443	10.3695	12.4626	13.0672	18.2012	27.8893	20.4878	11.9664	19.6362	ENSMUSG00000037621	6	72206177	72235577	-1	protein_coding
ATP12A	-1.44052	3.9034e-07	1.04037e-05	-1	-0.145395	0.500283	0.799451	0	2.06808	1.65861e-18	7.93405e-17	1	3.86042	1.11423e-28	4.44973e-26	1	0.246656	0.267476	0.19515	0.0121142	0.0182055	0.0489239	1.11613	1.20912	1.02634	0.654649	1.05263	1.31369	0.236427	0.0264145	1.1172	1.00699	0.596757	ENSMUSG00000022229	14	56365068	56388551	1	protein_coding
ATP1B2	-1.10343	2.42914e-05	0.00037418	-1	-1.0737	9.46945e-06	0.000372554	-1	0.778361	0.0029016	0.0134807	0	0.799378	0.0191186	0.0583924	0	0.501766	0.625077	0.4623	0.190014	0.189533	0.139151	0.734359	0.855222	1.18954	0.740688	0.337553	0.363829	0.529714	0.172899	0.926374	0.48069	0.527419	ENSMUSG00000041329	11	69599736	69605942	-1	protein_coding
ATP2B4	0.725858	3.64328e-09	1.72933e-07	0	0.346883	0.0742426	0.31555	0	-0.900953	6.28937e-11	1.37176e-09	0	-1.20243	1e-09	2.15341e-08	-1	3.002	2.52192	2.79033	5.5469	5.32886	4.5182	1.51268	1.53457	0.941429	2.83781	1.4227	1.67855	2.77142	5.13132	1.32956	1.97969	2.803	ENSMUSG00000026463	1	133699457	133801041	-1	protein_coding
ATP6V0D2	-0.149589	0.573974	0.794154	0	-0.0625065	0.767512	0.926302	0	1.59259	1.35582e-08	2.14721e-07	1	1.84962	8.54812e-14	3.77441e-12	1	0.491892	0.273101	0.449948	0.39091	0.29192	0.381994	1.38346	1.79597	1.01492	1.72543	1.37896	1.25247	0.40498	0.354941	1.39812	1.45229	0.902581	ENSMUSG00000028238	4	19876841	19922605	-1	protein_coding
ATP8A1	-0.607707	0.000841917	0.00721436	0	-0.260882	0.096532	0.368244	0	1.13497	5.52424e-16	2.0655e-14	1	1.48714	4.73015e-13	1.86008e-11	1	1.0714	1.32221	1.87064	0.845728	0.894318	0.857438	2.74958	2.73888	2.14282	2.333	2.09341	2.62549	1.42142	0.865828	2.54376	2.35063	1.79541	ENSMUSG00000037685	5	67618140	67847434	-1	protein_coding
AUNIP	0.332134	0.0378673	0.142731	0	0.567162	0.00832774	0.0739982	0	-1.31808	2.37027e-09	4.2e-08	-1	-1.03373	1.08642e-08	1.85238e-07	-1	4.86638	3.75232	4.18012	5.85224	5.86228	5.12294	1.28145	1.55818	1.61128	2.24621	2.43186	2.78086	4.26627	5.61249	1.48364	2.48631	3.46218	ENSMUSG00000078521	4	134510999	134523927	1	protein_coding
AURKA	0.243446	0.000306241	0.00311551	0	0.574513	6.24042e-08	5.33732e-06	0	-1.48717	9.15036e-66	6.98515e-63	-1	-1.12813	7.48861e-36	7.47654e-33	-1	51.7383	53.5112	51.751	65.046	62.3535	61.9381	17.9306	17.2974	16.6511	29.0009	26.4123	26.2252	52.3335	63.1125	17.293	27.2128	39.988	ENSMUSG00000027496	2	172356190	172370535	-1	protein_coding
AURKB	0.0597255	0.496161	0.741865	0	0.272636	0.0166615	0.119416	0	-1.20546	1.56112e-31	1.89413e-29	-1	-0.972604	4.97854e-21	7.58215e-19	0	36.7638	37.8821	35.2684	38.3167	38.9114	41.025	14.2185	13.2012	16.2002	19.5437	18.2614	17.2672	36.6381	39.4177	14.54	18.3574	27.2383	ENSMUSG00000020897	11	69045647	69051664	1	protein_coding
AVIL	-0.187797	0.303041	0.572603	0	0.267056	0.266245	0.621685	0	-2.19887	7.82715e-19	3.90739e-17	-1	-1.78885	6.22964e-20	7.99663e-18	-1	3.08969	1.91782	3.47694	2.54252	2.85516	2.27023	0.577292	0.35262	0.511434	0.73381	0.549124	0.533044	2.82815	2.55597	0.480449	0.605326	1.61747	ENSMUSG00000025432	10	127000709	127020994	1	protein_coding
AVPR1A	-1.38152	3.72886e-25	2.73958e-22	-1	-1.06902	1.26458e-09	1.71469e-07	-1	0.250734	0.130886	0.282047	0	0.504149	0.00327444	0.0133375	0	18.0976	24.1459	20.8636	8.33687	6.58588	8.35622	18.9052	23.4759	29.4009	10.717	8.17067	12.7719	21.0357	7.75966	23.9273	10.5532	15.819	ENSMUSG00000020123	10	122448499	122453453	1	protein_coding
AW011738	-1.03559	8.37574e-05	0.00105464	-1	0.539487	0.000587566	0.0101971	0	0.0868576	0.707358	0.844294	0	1.9149	1.41834e-11	4.32017e-10	1	2.17088	2.13422	3.68526	0.418946	0.828521	1.51891	2.56012	2.81897	2.66579	4.03712	4.22518	4.2583	2.66345	0.922126	2.68163	4.17353	2.61018	ENSMUSG00000078349	4	156203304	156205151	1	protein_coding
AW112010	1.06959	6.65666e-07	1.66643e-05	1	0.0678252	0.589654	0.846103	0	-0.0608421	0.806149	0.903662	0	-0.511715	0.0556963	0.137056	0	11.9151	8.57188	10.5289	40.6971	20.5018	18.0128	19.2883	0.208832	0	17.4235	10.3412	22.0137	10.3386	26.4039	6.49904	16.5928	14.9586	ENSMUSG00000075010	19	11047617	11050566	-1	lincRNA
AW551984	-0.813129	0.00377106	0.0244057	0	-0.164098	0.301098	0.655928	0	0.251801	0.0852218	0.205252	0	1.11509	0.00249401	0.0106007	1	22.0339	17.1685	17.0033	4.20918	5.40261	12.0661	22.6182	17.4875	24.4096	15.2944	21.5187	21.1009	18.7352	7.22596	21.5051	19.3047	16.6927	ENSMUSG00000038112	9	39587396	39604403	-1	protein_coding
B2M	-0.790459	5.99199e-08	2.021e-06	0	-0.520114	0.00290992	0.0348146	0	1.25305	4.0121e-14	1.24586e-12	1	1.51361	2.90381e-17	2.41594e-15	1	1009.27	800.522	1130.48	476.746	532.011	651.337	2406.1	2597.18	1824.04	1211.44	1635.37	1889.49	980.091	553.365	2275.77	1578.77	1347	ENSMUSG00000060802	2	122147686	122153083	1	protein_coding
B3GAT1	NA	NA	NA	0	-0.71372	0.00449756	0.0480708	0	1.66222	6.3597e-06	6.04337e-05	1	NA	NA	NA	0	0.0686478	0.0519077	0.0649043	0	0	0	0.264971	0.518392	0.236283	0	0.177669	0.0330911	0.0618199	0	0.339882	0.0702534	0.117989	ENSMUSG00000045994	9	26733728	26763101	1	protein_coding
B430306N03RIK	0.353028	0.184864	0.42409	0	0.186283	0.453131	0.771548	0	1.22208	0.000162503	0.00111298	1	1.17377	1.66971e-05	0.000137141	1	0.448939	0.318619	0.142633	0.631715	0.244051	0.400519	1.03152	0.692006	0.500854	0.890826	0.560124	1.17262	0.303397	0.425428	0.74146	0.874523	0.586202	ENSMUSG00000043740	17	48316141	48327024	1	protein_coding
BAALC	0.611985	0.0121318	0.060598	0	0.146713	0.585487	0.844323	0	-1.2164	0.000342743	0.00214974	-1	-1.9004	5.69719e-12	1.84144e-10	-1	5.76487	2.8783	3.37836	5.75809	8.56675	7.14192	1.67652	0.886259	0.965614	1.64507	1.50882	1.44333	4.00718	7.15559	1.17613	1.53241	3.46783	ENSMUSG00000022296	15	38933142	38949405	1	protein_coding
BACE2	-0.804108	8.52394e-06	0.000152744	0	-0.509447	0.000195143	0.00429933	0	1.20123	6.05956e-26	5.09253e-24	1	1.49848	5.2372e-13	2.03278e-11	1	4.83717	3.89875	3.93412	1.82592	1.93122	3.12208	9.29743	9.25784	9.69639	5.76551	6.00654	7.96533	4.22335	2.29307	9.41722	6.57913	5.62819	ENSMUSG00000040605	16	97356728	97439012	1	protein_coding
BARD1	0.272964	0.174337	0.409046	0	0.364733	0.147855	0.471786	0	-1.08838	8.25651e-05	0.00061591	-1	-0.950105	8.36423e-05	0.000567435	0	0.352663	0.372688	0.384379	0.522772	0.422813	0.479645	0.12803	0.137624	0.175696	0.242408	0.211264	0.196793	0.36991	0.475077	0.147117	0.216822	0.302231	ENSMUSG00000026196	1	71027498	71103146	-1	protein_coding
BC026585	-0.542869	0.000681013	0.00609521	0	-0.308096	0.0189469	0.130654	0	1.35173	2.48425e-23	1.79897e-21	1	1.61255	1.22383e-24	3.43648e-22	1	4.37677	4.41852	4.99989	3.12796	3.03222	3.03995	10.9349	10.7723	11.1177	8.38084	10.0123	9.2043	4.59839	3.06671	10.9416	9.19915	6.95147	ENSMUSG00000033488	1	157458577	157492638	1	protein_coding
BC026762	NA	NA	NA	0	0.331004	0.172652	0.509764	0	0.051585	0.881672	0.942587	0	1.09448	0.00897567	0.0311539	1	0.0615431	0.102211	0.0346228	0.0297838	0.0345895	0.0703732	0.131299	0.0998841	0.0420848	0.103901	0.193815	0.166853	0.0661256	0.0449155	0.0910893	0.154856	0.0892467	ENSMUSG00000108413	7	26009889	26012391	1	lincRNA
BC030867	0.205127	0.120272	0.322392	0	0.403119	0.0236267	0.151673	0	-1.17544	8.80768e-12	2.14868e-10	-1	-0.947489	3.55819e-10	8.31524e-09	0	4.27242	5.05993	5.76331	6.15509	6.10231	5.77739	2.1654	1.85123	2.3193	3.46021	2.40447	2.91526	5.03189	6.0116	2.11198	2.92665	4.02053	ENSMUSG00000034773	11	102248882	102265187	1	protein_coding
BC043934	-0.37885	0.0994609	0.283517	0	0.0765238	0.721291	0.908244	0	0.52075	0.026909	0.0840579	0	1.04618	4.00753e-05	0.000294919	1	1.05576	0.794744	1.10566	0.864473	0.800287	0.656748	1.41034	1.4642	1.42051	1.43754	1.82963	1.13713	0.985388	0.773836	1.43168	1.4681	1.16475	ENSMUSG00000056418	9	96435783	96438138	-1	lincRNA
BC051077	0.382024	0.117475	0.317717	0	0.0324595	0.902988	0.972235	0	-0.649719	0.0432977	0.121777	0	-1.08037	0.000308718	0.00177478	-1	1.38208	0.748295	1.34386	1.74791	2.00662	1.50709	0.724861	0.600927	0.428537	0.53757	0.857484	0.495016	1.15808	1.75387	0.584775	0.630023	1.03169	ENSMUSG00000097163	5	117312518	117315645	-1	lincRNA
BCAT1	0.345631	0.00141307	0.0109633	0	0.588524	3.4215e-06	0.000160083	0	-1.05366	2.43395e-25	1.97312e-23	-1	-0.770062	1.57377e-08	2.59232e-07	0	64.7407	67.9532	68.4737	92.653	97.6278	73.1493	32.4205	24.1851	29.0259	52.9691	49.0721	42.8627	67.0559	87.81	28.5438	48.3013	57.9278	ENSMUSG00000030268	6	144993835	145076184	-1	protein_coding
BCKDHA	-0.303833	0.0862193	0.255962	0	-0.363199	0.0213251	0.141359	0	1.01666	4.90917e-09	8.35106e-08	1	0.980123	2.4e-08	3.82096e-07	0	13.754	11.6815	12.1612	9.41745	8.8577	9.90752	23.1261	22.3831	22.3517	15.4884	20.4076	19.4167	12.5322	9.39422	22.6203	18.4376	15.7461	ENSMUSG00000060376	7	25629946	25658981	-1	protein_coding
BDH2	-0.433316	0.0132834	0.0648552	0	-1.05622	1.45e-07	1.11765e-05	-1	1.50703	2.49309e-21	1.53275e-19	1	0.733895	0.00239936	0.0102567	0	5.61798	4.95527	5.44756	3.96975	4.21488	3.99815	14.3902	15.4256	12.0018	3.57233	7.76207	7.51598	5.34027	4.06093	13.9392	6.28346	7.40596	ENSMUSG00000028167	3	135281221	135304426	1	protein_coding
BEND5	-1.54109	8.68373e-09	3.7625e-07	-1	-1.13634	4.78847e-07	3.07162e-05	-1	2.23318	1.05104e-29	1.16703e-27	1	2.59027	2.61978e-14	1.27588e-12	1	3.04767	2.48384	1.30545	0.200013	0.39155	0.679434	11.4278	12.1746	10.9622	1.94473	4.64009	5.59876	2.27899	0.423666	11.5215	4.06119	4.57134	ENSMUSG00000028545	4	111415006	111460298	1	protein_coding
BFSP1	-0.484345	0.0315299	0.125186	0	-0.506694	0.0109392	0.0886946	0	1.1875	4.35714e-11	1e-09	1	1.12066	3.90116e-05	0.000288272	1	1.26172	1.21448	1.32248	0.584943	0.893624	1.06273	2.93934	2.55596	2.89073	1.27715	2.15634	2.16301	1.26623	0.847099	2.79534	1.8655	1.69354	ENSMUSG00000027420	2	143826528	143863173	-1	protein_coding
BGLAP	-0.647083	0.0226433	0.097429	0	-1.54584	1.07978e-09	1.48831e-07	-1	1.72082	5.82666e-09	9.82064e-08	1	0.687427	0.0827523	0.187937	0	10.2483	6.6924	12.903	1.59915	2.91135	6.52665	37.8839	39.9738	24.1039	5.0639	9.31404	11.559	9.9479	3.67905	33.9872	8.64565	14.0649	ENSMUSG00000074483	3	88383501	88384464	-1	protein_coding
BGLAP2	-1.40777	1.58667e-07	4.69556e-06	-1	-1.37371	1.34407e-08	1.40984e-06	-1	1.47558	3.81654e-08	5.64226e-07	1	1.53489	9.643e-06	8.44926e-05	1	15.3033	8.95935	15.0325	2.06486	2.98999	6.48476	47.7703	49.4284	28.7041	7.2445	13.4357	13.238	13.0984	3.84654	41.9676	11.3061	17.5546	ENSMUSG00000074486	3	88377736	88378699	-1	protein_coding
BHLHE41	-0.856291	3.44452e-05	0.000500908	0	-0.267682	0.169587	0.50556	0	0.990738	4.74696e-10	9.11625e-09	0	1.56146	1.89622e-09	3.76541e-08	1	1.26255	1.19682	1.17332	0.366281	0.59665	0.816274	2.78194	2.41123	1.80545	1.32639	2.18862	2.31087	1.2109	0.593068	2.33287	1.94196	1.5197	ENSMUSG00000030256	6	145858243	145865558	-1	protein_coding
BIRC5	0.138611	0.215906	0.466434	0	0.323676	0.018825	0.130088	0	-1.18899	2.46688e-27	2.24855e-25	-1	-0.965259	3.22875e-11	9.09466e-10	0	117.85	99.8988	103.591	107.264	134.521	118.678	45.9392	44.5815	37.8184	49.6741	64.305	53.4769	107.113	120.154	42.7797	55.8187	81.4665	ENSMUSG00000017716	11	117849251	117855743	1	protein_coding
BMF	-1.49792	3.36325e-10	2.0225e-08	-1	-1.22462	1.56576e-11	3.34791e-09	-1	1.11214	4.15028e-09	7.14637e-08	1	1.52024	5.4192e-08	7.97561e-07	1	0.523498	0.601545	0.67823	0.262808	0.252342	0.250309	1.28093	1.3684	1.16803	0.902211	0.497008	0.668776	0.601091	0.255153	1.27245	0.689332	0.704507	ENSMUSG00000040093	2	118528757	118549687	-1	protein_coding
BMP15	-1.00203	0.00024342	0.00258861	-1	-0.657998	0.0111184	0.0897519	0	1.17684	0.000263982	0.00171383	1	1.95967	2.09815e-06	2.15216e-05	1	0.148653	0.140704	0.167099	0	0.0159171	0.0275334	0.360071	0.451353	0.422111	0.151294	0.2619	0.20113	0.152152	0.0144835	0.411178	0.204775	0.195647	ENSMUSG00000023279	X	6314107	6320721	-1	protein_coding
BMP2	-1.34677	7.54911e-11	5.3152e-09	-1	-0.619108	0.000759111	0.0124122	0	0.796446	1.27476e-05	0.000113982	0	1.58928	3.23932e-11	9.11015e-10	1	2.82491	1.82606	2.15425	0.583084	0.671678	1.00849	4.24738	3.15963	4.20817	1.94083	2.19879	3.09667	2.26841	0.754417	3.87173	2.4121	2.32666	ENSMUSG00000027358	2	133552159	133562885	1	protein_coding
BMP3	-1.11841	3.86739e-06	7.67933e-05	-1	-0.576228	0.0101997	0.0842965	0	0.358095	0.110686	0.249616	0	0.962509	0.00166446	0.00753829	0	0.330832	0.319782	0.330441	0.125958	0.100413	0.188126	0.459781	0.382423	0.367286	0.229087	0.30781	0.202957	0.327018	0.138166	0.403163	0.246618	0.278741	ENSMUSG00000029335	5	98854415	98884396	1	protein_coding
BMP4	-0.806728	1.57111e-05	0.000259012	0	-0.36133	0.00797621	0.0719066	0	0.652123	2.40587e-11	5.51665e-10	0	1.1152	6.17249e-07	7.19363e-06	1	20.6503	19.1895	20.9565	8.60944	8.51932	15.4733	30.5507	28.8413	29.8114	19.6702	24.8657	27.1193	20.2654	10.8674	29.7345	23.8851	21.1881	ENSMUSG00000021835	14	46383520	46390669	-1	protein_coding
BMP7	0.662244	0.0159453	0.0748871	0	0.660533	0.00831017	0.0739578	0	-1.33364	0.00036723	0.00227529	-1	-0.64025	0.117031	0.245382	0	0.529674	0.387773	0.458731	3.05367	1.37757	0.445894	0.201008	0.0605828	0.0138807	1.02405	0.274004	0.192244	0.458726	1.62571	0.0918238	0.496766	0.668257	ENSMUSG00000008999	2	172868012	172940321	-1	protein_coding
BMPR1B	0.994819	7.3115e-08	2.40369e-06	0	0.760113	0.000294634	0.00586503	0	-0.921995	2.8e-07	3.54527e-06	0	-1.05373	1.02305e-05	8.91193e-05	-1	1.36422	1.72146	1.47564	3.88082	3.89501	2.2364	0.700708	0.742774	0.943382	1.78383	1.54889	1.04851	1.52044	3.33741	0.795621	1.46041	1.77847	ENSMUSG00000052430	3	141837136	142169425	-1	protein_coding
BMX	-1.00466	0.000232216	0.00248545	-1	-0.941285	0.000363116	0.00696098	0	0.0548818	0.883372	0.943672	0	NA	NA	NA	0	0.312083	0.227876	0.0795153	0.040977	0.010192	0.028077	0.203417	0.283212	0.155059	0.0299191	0.0308115	0.0645518	0.206491	0.0264153	0.213896	0.0417608	0.122141	ENSMUSG00000031377	X	164192842	164258193	-1	protein_coding
BNIP3	-0.609821	1.71469e-08	6.80159e-07	0	-0.0833827	0.593279	0.848223	0	0.478991	1.04773e-05	9.5681e-05	0	1.00186	1.90278e-09	3.77427e-08	1	29.1261	26.291	33.1235	18.8837	19.1207	20.9644	38.085	39.4876	40.8978	28.9381	46.3635	38.6162	29.5135	19.6563	39.4901	37.9726	31.6581	ENSMUSG00000078566	7	138890836	138909519	-1	protein_coding
BRIP1	0.0361388	0.76793	0.898887	0	0.453089	0.00270112	0.0328348	0	-1.1371	2.12328e-16	8.3121e-15	-1	-0.683394	2.80728e-06	2.79654e-05	0	3.51861	4.02404	3.77599	3.32988	3.44041	3.98441	2.12055	1.6818	1.86019	2.86841	1.72919	2.1583	3.77288	3.5849	1.88751	2.25197	2.87432	ENSMUSG00000034329	11	86058138	86201193	-1	protein_coding
BSN	-0.197127	0.46799	0.720865	0	0.103105	0.680091	0.889632	0	0.755236	0.0221487	0.0718716	0	1.26697	7.15958e-06	6.47733e-05	1	0.0480511	0.0593593	0.0827614	0.0499167	0.0595005	0.0646031	0.136257	0.0800969	0.170783	0.144054	0.173903	0.174286	0.0633906	0.0580068	0.129046	0.164081	0.103631	ENSMUSG00000032589	9	108096022	108190384	-1	protein_coding
BST2	-0.975392	0.00051794	0.00486772	0	0.0528566	0.795846	0.937246	0	0.673505	0.0462742	0.128414	0	2.19295	2.96758e-08	4.59745e-07	1	164.018	122.243	251.408	17.8364	25.0972	61.5547	421.072	302.656	206.42	281.297	382.627	359.617	179.223	34.8294	310.049	341.18	216.321	ENSMUSG00000046718	8	71534255	71537456	-1	protein_coding
BTK	-0.062147	0.814784	0.922308	0	0.700528	0.00427726	0.046446	0	0.103084	0.755934	0.876326	0	1.10316	3.18355e-05	0.000240688	1	0.380615	0.617802	0.790655	0.605644	0.379335	0.738539	0.94609	0.523492	0.395501	1.38859	1.07759	1.36481	0.596357	0.574506	0.621694	1.277	0.767389	ENSMUSG00000031264	X	134542336	134583570	-1	protein_coding
BUB1	0.189971	0.0124213	0.0616362	0	0.449745	0.00606207	0.0594375	0	-1.18109	3.40597e-15	1.18183e-13	-1	-0.888374	2.75081e-14	1.32533e-12	0	17.5318	18.1848	17.1822	21.2049	19.9589	20.3262	6.98731	5.56552	8.77188	11.5548	9.00841	10.4267	17.6329	20.4967	7.10824	10.33	13.892	ENSMUSG00000027379	2	127801122	127831865	-1	protein_coding
BUB1B	0.0346519	0.709167	0.86963	0	0.280665	0.0191379	0.13168	0	-1.14768	2.60705e-31	3.10155e-29	-1	-0.873631	4.3828e-13	1.7387e-11	0	29.1963	32.6352	29.7292	31.4601	29.6501	33.8004	12.3329	13.0686	13.3938	18.871	14.5009	15.8873	30.5202	31.6369	12.9318	16.4197	22.8772	ENSMUSG00000040084	2	118598211	118641591	1	protein_coding
C130050O18RIK	-0.462241	0.101352	0.287406	0	-0.130691	0.588219	0.84541	0	0.849427	0.0045365	0.0196718	0	1.32234	0.000149401	0.000939332	1	1.01447	0.739816	0.748149	0.521183	0.170823	0.614504	1.72051	1.03509	1.80667	1.04159	1.44959	1.65468	0.834145	0.435503	1.52076	1.38195	1.04309	ENSMUSG00000044092	5	139405280	139415623	1	protein_coding
C1QA	0.0575784	0.766058	0.897701	0	0.527764	0.013924	0.105414	0	1.24474	4.08755e-08	6.00545e-07	1	1.82783	2.1428e-16	1.49257e-14	1	10.5228	9.89358	10.3899	8.18169	9.28791	15.1255	34.6562	24.2815	15.3714	33.7722	37.9485	50.8379	10.2688	10.865	24.7697	40.8529	21.6891	ENSMUSG00000036887	4	136895917	136898803	-1	protein_coding
C1QB	0.22461	0.170779	0.403555	0	0.324263	0.127002	0.434879	0	1.39926	7.37064e-11	1.58123e-09	1	1.58634	9.83478e-15	5.12292e-13	1	16.5227	13.1747	13.1902	14.7528	15.1904	21.6803	53.5526	35.8635	25.9092	41.4375	48.0287	69.4372	14.2959	17.2078	38.4418	52.9678	30.7283	ENSMUSG00000036905	4	136880129	136886187	-1	protein_coding
C1QC	0.270831	0.126285	0.332965	0	0.340322	0.125471	0.431792	0	1.46849	4.4075e-10	8.49105e-09	1	1.65869	4.77181e-15	2.6305e-13	1	9.07751	8.9836	9.26808	9.17657	9.82106	15.1409	37.5739	26.6307	15.1604	29.9391	34.7334	47.0927	9.10973	11.3795	26.455	37.2551	21.0498	ENSMUSG00000036896	4	136889804	136893065	-1	protein_coding
C1QTNF1	-0.909604	5.17537e-11	3.78586e-09	0	-0.376804	0.00368567	0.0414496	0	0.637341	1.79662e-07	2.34443e-06	0	1.1923	5.11094e-14	2.3551e-12	1	12.0331	14.3286	13.1127	5.39131	7.19393	7.74269	20.292	19.1407	21.3807	13.5554	17.4188	16.1148	13.1581	6.77598	20.2711	15.6963	13.9754	ENSMUSG00000017446	11	118428203	118449963	1	protein_coding
C1QTNF2	-0.631162	0.00070202	0.00624354	0	-0.716162	6.2637e-05	0.00169039	0	1.04046	3.38275e-16	1.28847e-14	1	0.895517	0.000192533	0.00117462	0	9.85951	8.95108	10.4645	4.71231	5.08739	7.83734	18.7928	19.7281	19.0848	8.08205	11.2436	14.4581	9.75836	5.87901	19.2019	11.2613	11.5251	ENSMUSG00000046491	11	43474276	43491525	1	protein_coding
C1QTNF3	-1.21047	3.24396e-14	4.45662e-12	-1	-0.949728	4.64475e-09	5.38e-07	0	1.27318	2.68362e-24	2.07244e-22	1	1.48691	5.31357e-13	2.05355e-11	1	154.796	173.679	181.345	80.1179	46.6531	81.2199	330.439	438.943	415.964	185.596	156.194	253.306	169.94	69.3303	395.115	198.365	208.188	ENSMUSG00000058914	15	10952332	10980150	1	protein_coding
C1QTNF4	-0.474436	0.0797755	0.241765	0	-0.582911	0.0293743	0.175486	0	0.914241	0.01192	0.0436987	0	1.02491	0.012364	0.0405796	1	0.436302	0.156742	0.294423	0.128197	0.146107	0.0728578	0.577104	0.823318	0.771428	0.311864	0.369007	0.401231	0.295822	0.115721	0.72395	0.360701	0.374048	ENSMUSG00000040794	2	90885860	90890525	1	protein_coding
C1QTNF7	-1.6855	4.61886e-17	1.11499e-14	-1	-1.2619	2.67026e-11	5.17845e-09	-1	1.2634	2.10772e-12	5.53231e-11	1	1.67735	9.80469e-12	3.06081e-10	1	4.74879	6.1219	4.24752	1.0677	1.13918	1.75974	9.71267	13.8425	11.6356	3.57237	3.67049	5.7016	5.0394	1.32221	11.7303	4.31482	5.60167	ENSMUSG00000061535	5	43515538	43618803	1	protein_coding
C1RA	-0.843053	0.00132019	0.0103858	0	-0.752929	3.6936e-08	3.42233e-06	0	1.29451	8.86778e-44	2.32095e-41	1	1.57131	2.02029e-10	4.91295e-09	1	20.5966	19.937	22.2186	7.38677	6.36895	14.1017	44.6052	48.0013	52.7798	24.5387	26.5235	35.5625	20.9174	9.28581	48.4621	28.8749	26.8851	ENSMUSG00000055172	6	124512405	124523443	1	protein_coding
C1S1	-0.862396	0.00163803	0.0123569	0	-0.785868	1.55566e-05	0.000553205	0	1.3554	5.65873e-43	1.36413e-40	1	1.35221	0.000275544	0.00160564	1	18.948	16.88	18.8703	7.09909	4.52106	10.622	40.4127	45.1389	46.5805	19.754	19.407	35.0162	18.2328	7.41405	44.044	24.7257	23.6041	ENSMUSG00000038521	6	124530345	124542359	-1	protein_coding
C2	-1.17758	1.33662e-06	3.01552e-05	-1	-0.467078	0.00828481	0.0738286	0	1.30257	8.67776e-18	3.91589e-16	1	2.06553	6.51579e-13	2.4861e-11	1	3.88983	3.45306	3.12197	0.955408	0.892911	2.07204	8.27606	8.20506	7.84512	4.75577	5.33791	7.69771	3.48829	1.30679	8.10875	5.93046	4.70857	ENSMUSG00000024371	17	34862604	34898265	-1	protein_coding
C2CD4A	NA	NA	NA	0	-0.307805	0.195568	0.541987	0	1.18124	0.00211974	0.0103369	1	0.233829	0.557242	0.723256	0	0.0628291	0.0285172	0	0.0777142	0.0571191	0.110627	0.225952	0.275497	0.32999	0	0.120255	0.24351	0.0304488	0.0818201	0.277146	0.121255	0.127668	ENSMUSG00000047990	9	67830489	67832330	-1	protein_coding
C3	-2.43414	3.70195e-34	5.21297e-31	-1	-1.69802	1.25312e-15	6.96652e-13	-1	1.95358	7.5214e-26	6.26361e-24	1	2.49338	9.64177e-20	1.1868e-17	1	3.38932	2.67748	2.741	0.796013	0.283576	0.728037	8.38283	12.7004	16.5702	2.13486	3.2636	3.59858	2.93593	0.602542	12.5511	2.99901	4.77216	ENSMUSG00000024164	17	57203970	57228136	-1	protein_coding
C330027C09RIK	0.230285	0.0099145	0.0521592	0	0.486112	6.98914e-05	0.00184731	0	-1.04001	2.60466e-20	1.49125e-18	-1	-0.758708	7.43227e-13	2.80011e-11	0	15.4397	16.6182	16.0281	20.7811	18.7431	18.1664	6.90281	7.31417	8.19759	11.7248	10.401	9.78081	16.0287	19.2302	7.47152	10.6355	13.3415	ENSMUSG00000033031	16	48994185	49019709	1	protein_coding
C3AR1	0.19231	0.213905	0.464121	0	0.445645	0.0239462	0.153193	0	0.993987	1.491e-06	1.64064e-05	0	1.34488	2.484e-14	1.21635e-12	1	2.32687	2.27945	1.75944	2.53274	2.10721	2.84098	5.90025	3.57847	3.23244	5.66999	5.32241	7.78669	2.12192	2.49364	4.23705	6.2597	3.77808	ENSMUSG00000040552	6	122847138	122856161	-1	protein_coding
C4B	-2.61355	2.25365e-47	1.90411e-43	-1	-1.74951	2.06796e-28	8.62235e-25	-1	1.49112	2.50585e-21	1.53544e-19	1	2.4179	1.858e-30	9.54002e-28	1	4.51853	5.18716	4.58472	0.580572	0.486501	0.771925	9.59853	15.1932	11.9548	3.44837	3.84215	2.87018	4.76347	0.612999	12.2488	3.3869	5.25305	ENSMUSG00000073418	17	34728380	34743882	-1	protein_coding
C4BP	0.371653	0.160479	0.386512	0	0.598922	0.0202387	0.136491	0	-1.48567	6.17728e-05	0.000474922	-1	-0.778547	0.0378729	0.100951	0	0.68118	0.684514	0.337461	0.389017	0.970643	0.455354	0.0770501	0.0815784	0.330678	0.608736	0.306285	0.180742	0.567718	0.605005	0.163102	0.365254	0.42527	ENSMUSG00000026405	1	130634773	130661632	-1	protein_coding
C530044C16RIK	-0.361267	0.183905	0.422728	0	-0.195033	0.468828	0.782537	0	0.643716	0.0834593	0.201963	0	1.02728	0.0112685	0.0375359	1	0.263575	0.190596	0.134848	0.0648827	0.127837	0.100904	0.359106	0.379236	0.378605	0.284179	0.282751	0.322507	0.19634	0.0978746	0.372316	0.296479	0.240752	ENSMUSG00000107667	6	50776115	50815033	1	lincRNA
C5AR1	1.29217	1.38841e-11	1.12795e-09	1	0.755047	0.00493172	0.0516978	0	0.589218	0.104133	0.238506	0	0.742319	2.96033e-05	0.000225807	0	3.33347	2.31487	1.74792	6.77708	5.90697	8.38848	7.02337	3.52673	2.23114	10.2772	9.88502	14.0678	2.46542	7.02418	4.26041	11.41	6.29	ENSMUSG00000049130	7	16246743	16259540	-1	protein_coding
C5AR2	NA	NA	NA	0	0.705484	0.00590963	0.05832	0	NA	NA	NA	0	1.15739	0.00344681	0.0139105	1	0.0819786	0.0409233	0.033959	0.0472559	0.126679	0.0883649	0.128341	0.0451942	0.0621631	0.245339	0.181093	0.202326	0.052287	0.0874333	0.0785661	0.209586	0.106968	ENSMUSG00000074361	7	16234585	16244154	-1	protein_coding
C8G	-0.261853	0.285171	0.553336	0	-0.508087	0.0221835	0.145056	0	1.0545	1.74792e-05	0.000151915	1	0.78655	0.00483776	0.0184742	0	2.42469	2.4443	1.69253	1.69984	1.99865	1.43959	3.51985	4.79777	3.66558	2.18469	2.86851	3.8585	2.18717	1.71269	3.9944	2.97057	2.71621	ENSMUSG00000015083	2	25498651	25501719	-1	protein_coding
CACNB4	-0.371289	0.180132	0.417026	0	-0.583434	0.0278467	0.169623	0	1.40432	1.823e-06	1.96554e-05	1	0.944638	0.0124506	0.0408005	0	0.133949	0.162029	0.154039	0.147315	0.102372	1.01924	0.297371	1.72866	0.44716	0.245299	0.122315	0.225744	0.150006	0.422976	0.824397	0.197786	0.398791	ENSMUSG00000017412	2	52428320	52676831	-1	protein_coding
CACNG8	-0.441893	0.11855	0.319143	0	0.170242	0.487082	0.79196	0	-1.03167	0.00717842	0.0287695	-1	-0.237432	0.557938	0.723741	0	0.614366	0.720248	0.497563	0.267776	0.68999	0.398945	0.311142	0.16395	0.0287434	0.273637	0.303225	0.440555	0.610726	0.452237	0.167945	0.339139	0.392512	ENSMUSG00000053395	7	3390683	3415648	1	protein_coding
CADPS2	NA	NA	NA	0	-0.306079	0.255875	0.611126	0	0.776326	0.0456726	0.12711	0	1.56709	0.000181244	0.00111393	1	0.115161	0.000528684	0.0571272	0.00559025	0.0358243	0.000462915	0.204991	0.199303	0.125016	0.11535	0.171421	0.146071	0.0576056	0.0139592	0.176437	0.144281	0.0980705	ENSMUSG00000017978	6	23262773	23839421	-1	protein_coding
CALML4	-0.828254	0.00167552	0.0125891	0	-0.807809	0.000165011	0.00374938	0	1.17277	2.69908e-07	3.434e-06	1	1.24351	0.00010062	0.000667737	1	2.03906	3.13316	2.71293	0.555561	0.724291	1.37142	5.93914	5.77392	5.38974	2.02141	3.48915	3.82797	2.62838	0.883757	5.70093	3.11284	3.08148	ENSMUSG00000032246	9	62858080	62875921	1	protein_coding
CALN1	NA	NA	NA	0	-1.0461	6.407e-05	0.00172071	-1	2.96198	7.22961e-19	3.62887e-17	1	2.16546	2.26722e-07	2.92913e-06	1	0.140565	0.021135	0.283186	0	0.00249435	0.0138074	0.919266	1.44095	1.4657	0.133338	0.430991	0.882934	0.148295	0.00543392	1.27531	0.482421	0.477864	ENSMUSG00000060371	5	130369455	130847412	1	protein_coding
CALR4	NA	NA	NA	0	-0.0181023	0.940728	0.982463	0	0.468223	0.194428	0.371969	0	1.10498	0.00640636	0.0235293	1	0.087654	0.122726	0	0	0	0.0787613	0.269094	0.229477	0.0354488	0.179295	0.184641	0.104907	0.0701267	0.0262538	0.178007	0.156281	0.107667	ENSMUSG00000028558	4	109234485	109254571	1	protein_coding
CAMK1G	NA	NA	NA	0	-0.555175	0.031598	0.184506	0	1.84239	1.47639e-07	1.97007e-06	1	1.49911	0.000203318	0.00123232	1	0.136342	0.088943	0.11356	0.0866427	0.0200616	0.0810879	0.439731	0.476051	0.534091	0.237184	0.31728	0.300307	0.112948	0.0625974	0.483291	0.284924	0.23594	ENSMUSG00000016179	1	193346346	193370298	-1	protein_coding
CAMK2A	-0.212591	0.432621	0.693919	0	-0.0275757	0.906938	0.973018	0	0.884545	0.00167293	0.00841563	0	1.12342	0.00033435	0.00189905	1	0.453571	0.322577	0.434358	0.272637	0.214171	0.433602	0.56671	0.625015	0.664641	0.746061	0.469258	0.665915	0.403502	0.306803	0.618789	0.627078	0.489043	ENSMUSG00000024617	18	60925618	60988152	1	protein_coding
CAMK4	-1.00019	2.70537e-09	1.32125e-07	-1	-0.050958	0.770829	0.92754	0	0.332688	0.0209143	0.068558	0	1.31041	1.1594e-09	2.40873e-08	1	2.52647	2.34272	2.56788	0.918952	0.999957	1.56194	2.64235	2.586	3.60935	2.33699	2.76133	3.65798	2.47902	1.16028	2.9459	2.91877	2.37599	ENSMUSG00000038128	18	32939041	33195767	1	protein_coding
CAMSAP3	-0.952732	0.000149369	0.00172642	0	-0.785693	0.000617597	0.0106188	0	0.869475	0.000135376	0.000949917	0	1.02414	0.00143308	0.00662737	1	0.520814	0.555532	0.626359	0.192654	0.173146	0.310833	1.06635	0.778382	1.10505	0.501703	0.355428	0.630656	0.567568	0.225544	0.983261	0.495929	0.568076	ENSMUSG00000044433	8	3587293	3609075	1	protein_coding
CAPN3	NA	NA	NA	0	-0.697256	0.00900237	0.0776728	0	1.49682	0.000117139	0.000837018	1	0.402861	0.333878	0.521206	0	0.0252268	0.115073	0.0136966	0.0710866	0.0168725	0.0641641	0.234515	0.232511	0.200164	0.0548428	0.0746418	0.141906	0.0513321	0.0507077	0.222397	0.0904635	0.103725	ENSMUSG00000079110	2	120456019	120504913	1	protein_coding
CAPN6	-1.18159	2.20079e-06	4.65444e-05	-1	-0.62488	0.000250425	0.00520772	0	1.53937	7.81342e-54	3.57874e-51	1	1.99642	1.54104e-09	3.11519e-08	1	40.5234	39.6865	37.0268	8.81169	11.58	18.7068	106.315	122.207	100.093	48.7443	70.9023	87.0023	39.0789	13.0328	109.538	68.883	57.6333	ENSMUSG00000067276	X	143802231	143827414	-1	protein_coding
CAR11	-0.52765	0.0336994	0.131483	0	-0.322784	0.15123	0.478286	0	0.868945	0.000465881	0.00281604	0	1.11599	9.60931e-05	0.0006403	1	1.67123	1.02727	1.09482	1.06841	0.930521	0.861863	1.62779	2.33872	1.83798	1.07371	1.45445	1.68636	1.26444	0.953598	1.93483	1.40484	1.38943	ENSMUSG00000003273	7	45699843	45704682	1	protein_coding
CAR12	0.114873	0.610583	0.815481	0	0.729265	0.00228207	0.0288992	0	-1.13755	3.23435e-05	0.000265368	-1	-0.411319	0.107823	0.23043	0	0.707167	1.0571	1.34786	1.30707	1.23843	0.793097	0.424313	0.312406	0.382772	0.749075	0.988643	0.539806	1.03738	1.11287	0.373164	0.759175	0.820645	ENSMUSG00000032373	9	66713686	66766845	1	protein_coding
CAR2	-0.107969	0.668829	0.849468	0	0.499827	0.0187518	0.129707	0	-2.02265	2.6117e-08	3.93172e-07	-1	0.129767	0.756376	0.86493	0	1.4418	3.89111	2.90568	3.41032	1.89158	2.06334	0.60701	0.0943566	0.215382	5.50295	2.51827	0.497272	2.7462	2.45508	0.305583	2.8395	2.08659	ENSMUSG00000027562	3	14886273	14900770	1	protein_coding
CAR3	-2.60901	1.04491e-23	6.53956e-21	-1	-3.30865	1.42241e-39	2.3723e-35	-1	0.592147	0.117816	0.261707	0	-0.261544	0.488257	0.667531	0	8.71448	6.98328	2.75514	0.312767	0.490418	0.434697	14.4095	11.54	6.2112	0.285397	0.624382	0.206912	6.15097	0.412627	10.7202	0.37223	4.41401	ENSMUSG00000027559	3	14863512	14872523	1	protein_coding
CAR8	0.366821	0.00777602	0.0432804	0	0.0441349	0.846723	0.9551	0	-2.03173	1.95376e-27	1.80782e-25	-1	-2.33796	2.36695e-31	1.51916e-28	-1	2.49853	2.92114	3.24132	4.33001	3.6266	3.6497	0.589565	0.608418	0.606159	0.908631	0.528583	0.543594	2.887	3.86877	0.601381	0.660269	2.00435	ENSMUSG00000041261	4	8143362	8239041	-1	protein_coding
CAR9	-0.260439	0.274666	0.540567	0	-0.161706	0.390428	0.729797	0	1.15932	2.90615e-07	3.66691e-06	1	1.30852	5.25677e-08	7.76249e-07	1	1.41769	1.33313	1.20896	1.13089	0.837906	1.08317	2.48833	2.9496	3.08982	1.95294	2.83694	2.5604	1.31993	1.01732	2.84258	2.45009	1.90748	ENSMUSG00000028463	4	43506966	43513729	1	protein_coding
CARD14	-0.177646	0.515153	0.754403	0	-0.81646	0.00193957	0.0253711	0	1.35623	0.000106873	0.000773311	1	0.664614	0.101632	0.220344	0	0.116509	0.080092	0.0338758	0.120354	0.0512213	0.035695	0.196968	0.295723	0.320127	0.11479	0.0865699	0.140034	0.0768256	0.0690901	0.270939	0.113798	0.132663	ENSMUSG00000013483	11	119307768	119345375	1	protein_coding
CARMIL3	-0.735761	0.00284391	0.0195192	0	-0.937211	3.31771e-05	0.00100972	0	1.45397	5.18599e-11	1.14061e-09	1	1.1576	0.00016771	0.0010436	1	0.456697	0.442305	0.348614	0.176114	0.176705	0.281156	1.23384	1.39926	0.921432	0.385844	0.427783	0.74752	0.415872	0.211325	1.18484	0.520382	0.583106	ENSMUSG00000022211	14	55491093	55508246	1	protein_coding
CARTPT	NA	NA	NA	0	-0.556491	0.032042	0.186136	0	1.51909	8.40182e-05	0.000625731	1	1.03414	0.00748988	0.0267702	1	0.260176	0	0.191851	0	0.0337396	0	0.96711	1.23834	0.82728	0.0515286	0.255056	0.767521	0.150676	0.0112465	1.01091	0.358035	0.382717	ENSMUSG00000021647	13	99898484	99900683	-1	protein_coding
CASP12	-0.93827	1.17738e-11	1e-09	0	-0.203086	0.0727711	0.311519	0	0.426397	0.00029385	0.00188304	0	1.19726	1.502e-15	8.93787e-14	1	27.866	32.1821	31.0206	14.4702	13.7223	19.4098	33.7439	41.2326	39.2362	33.0706	31.3299	36.122	30.3562	15.8674	38.0709	33.5075	29.4505	ENSMUSG00000025887	9	5345430	5373032	1	protein_coding
CASP14	0.930631	0.000254815	0.00267444	0	0.410049	0.117489	0.415146	0	-1.12029	0.00239235	0.0114769	-1	-1.48869	1.43533e-05	0.000120365	-1	0.352464	0.316268	0.389681	1.18291	0.887279	0.605202	0.0851587	0.0704501	0.159572	0.376876	0.148762	0.158062	0.352804	0.891797	0.10506	0.2279	0.39439	ENSMUSG00000005355	10	78711997	78718293	-1	protein_coding
CAV1	0.460817	4e-09	1.8673e-07	0	0.857461	1.77764e-09	2.26317e-07	0	-1.51228	6.0648e-92	1.38891e-88	-1	-1.02133	4.15541e-12	1.37527e-10	-1	199.963	204.523	198.874	309.585	285.027	258.581	64.5665	65.4257	68.6587	146.679	138.48	100.355	201.12	284.398	66.217	128.505	170.06	ENSMUSG00000007655	6	17306335	17341452	1	protein_coding
CAV2	0.421328	7.2136e-09	3.17436e-07	0	0.779292	1.8e-08	1.8032e-06	0	-1.0718	1.94921e-27	1.80782e-25	-1	-0.649006	5.56187e-07	6.56717e-06	0	41.9698	43.1456	42.8666	62.5566	56.4908	55.9676	18.2052	18.0131	20.8602	40.0808	34.2515	29.2765	42.6607	58.3383	19.0262	34.5363	38.6404	ENSMUSG00000000058	6	17281185	17289115	1	protein_coding
CBLN2	-0.79555	0.00215791	0.0155698	0	-0.78562	0.00334132	0.0385651	0	1.2836	0.000320697	0.00203164	1	1.72689	3.62295e-05	0.000269934	1	0.237516	0.167124	0.111667	0	0.0133309	0.0394402	0.709455	0.584817	0.315702	0.233836	0.258544	0.205008	0.172102	0.0175904	0.536658	0.232463	0.239703	ENSMUSG00000024647	18	86711110	86718283	1	protein_coding
CBR2	-0.678891	1.82387e-06	3.94577e-05	0	0.226423	0.217801	0.567488	0	0.144132	0.451227	0.650171	0	1.11716	4.77037e-13	1.86772e-11	1	36.1066	34.0611	36.7616	20.0944	20.5199	24.4563	45.0066	35.6805	25.5874	40.415	48.5403	47.7316	35.6431	21.6902	35.4248	45.5623	34.5801	ENSMUSG00000025150	11	120729489	120732114	-1	protein_coding
CCBE1	0.941204	0.000914453	0.00771464	0	-0.287015	0.202031	0.550057	0	0.651638	0.0134932	0.0483682	0	-1.287	6.98854e-05	0.000483415	-1	0.4772	0.411879	0.331063	2.7585	1.89381	0.731308	0.862113	0.776147	0.587094	0.615993	0.739414	0.516476	0.406714	1.79454	0.741785	0.623961	0.89175	ENSMUSG00000046318	18	66045302	66302739	-1	protein_coding
CCDC17	-0.0288154	0.89996	0.959826	0	-0.341251	0.0967341	0.368593	0	1.01977	3.56247e-05	0.000289565	1	0.727219	0.00135914	0.00631958	0	1.8375	1.97483	2.16959	2.04999	1.48577	1.98914	3.99053	3.70383	3.18544	3.01736	2.72542	3.10909	1.99397	1.84163	3.6266	2.95062	2.60321	ENSMUSG00000034035	4	116596654	116600266	1	protein_coding
CCDC3	-1.21629	4.36565e-06	8.55809e-05	-1	0.193817	0.394641	0.733033	0	-0.295008	0.240522	0.429782	0	1.40127	2.04651e-05	0.000164187	1	3.03774	2.43463	2.10399	0.406844	0.506811	1.30819	1.76389	1.67666	2.39066	2.40353	2.02892	2.78861	2.52545	0.740615	1.94374	2.40702	1.90421	ENSMUSG00000026676	2	5137776	5230878	1	protein_coding
CCDC42	NA	NA	NA	0	-0.125541	0.613173	0.857614	0	0.638192	0.0994621	0.230839	0	1.3389	0.0013237	0.00617715	1	0.471207	0.119988	0.443369	0.0821205	0	0.137381	1.20978	1.2212	0.0875133	0.23954	1.05101	0.804519	0.344855	0.0731672	0.839498	0.698356	0.488969	ENSMUSG00000045915	11	68587021	68597966	1	protein_coding
CCDC85A	-0.641351	0.00440051	0.0276636	0	0.0715172	0.733592	0.912014	0	0.240149	0.305902	0.504942	0	1.04672	3.3458e-05	0.000251579	1	2.10774	2.17703	1.44371	0.776613	0.799277	1.6462	1.62369	1.55458	2.74058	2.33123	1.76018	2.38383	1.90949	1.07403	1.97295	2.15841	1.77872	ENSMUSG00000032878	11	28385685	28584324	-1	protein_coding
CCL12	0.053924	0.848884	0.939296	0	0.262778	0.30281	0.657085	0	1.7075	6.73447e-07	7.88385e-06	1	2.21873	3.57697e-13	1.42531e-11	1	4.16698	1.98465	1.75558	1.93337	1.95252	4.84534	18.685	11.5194	5.91109	12.7639	19.1881	20.463	2.63574	2.91041	12.0385	17.4717	8.76408	ENSMUSG00000035352	11	82101845	82103400	1	protein_coding
CCL8	-0.735058	0.00943435	0.0501011	0	-0.468954	0.0597501	0.27528	0	1.6742	3.7078e-07	4.5899e-06	1	2.43414	1.07367e-12	3.97835e-11	1	1.53077	1.76515	2.96411	0.324229	0.583115	1.05186	9.21566	11.4573	4.88568	5.18488	5.56535	6.81201	2.08668	0.653068	8.51955	5.85408	4.27834	ENSMUSG00000009185	11	82115185	82116799	1	protein_coding
CCNA2	0.1263	0.0526465	0.181112	0	0.554521	6.32881e-07	3.90366e-05	0	-1.32236	3.84269e-59	2.20006e-56	-1	-0.858396	6.78576e-17	5.18923e-15	0	78.1286	83.1896	80.9599	91.6587	89.2808	90.0297	30.2321	31.8905	28.0164	50.744	42.7784	44.7212	80.7594	90.3231	30.0463	46.0812	61.8025	ENSMUSG00000027715	3	36564865	36572150	-1	protein_coding
CCNB1	0.202592	0.00153442	0.011743	0	0.380567	0.0002971	0.0058992	0	-1.11068	3.35227e-34	5.03417e-32	-1	-0.912758	1.92909e-27	6.79759e-25	0	100.291	104.575	103.543	121.948	112.931	117.395	38.1994	41.7033	40.436	61.8889	56.2555	55.7931	102.803	117.425	40.1129	57.9792	79.5799	ENSMUSG00000041431	13	100778650	100786570	-1	protein_coding
CCNB2	0.0456104	0.532714	0.76783	0	0.318928	0.00194578	0.0254324	0	-1.08748	8.13768e-33	1.08037e-30	-1	-0.795299	2.47195e-19	2.79393e-17	0	71.0102	69.3413	71.5064	72.8488	73.1514	76.4008	30.9771	32.7122	29.0768	41.0927	39.7054	39.7267	70.6193	74.1337	30.922	40.1749	53.9625	ENSMUSG00000032218	9	70407692	70421547	-1	protein_coding
CCNF	0.336416	1.19041e-05	0.000203598	0	0.475353	0.000161801	0.00370417	0	-1.18407	4.32592e-37	8.00558e-35	-1	-1.00651	4.49429e-18	4.31908e-16	-1	17.7104	17.3602	16.3742	23.2981	22.1099	20.9865	6.90667	7.1247	7.12793	11.6861	9.67941	9.44061	17.1483	22.1315	7.0531	10.2687	14.1504	ENSMUSG00000072082	17	24223232	24251409	-1	protein_coding
CCPG1	-0.297393	0.11109	0.306146	0	-0.178242	0.259508	0.614696	0	0.952132	6.88033e-08	9.68905e-07	0	1.10371	1.22742e-09	2.5267e-08	1	15.3136	15.7331	15.3405	10.5606	9.67751	12.1579	27.0578	32.3128	34.6237	25.2396	24.4637	29.7067	15.4624	10.7987	31.3314	26.47	21.0156	ENSMUSG00000034563	9	72985429	73016340	1	protein_coding
CCR1	-0.347264	0.211104	0.460763	0	0.887525	0.000993943	0.0152356	0	-1.46818	7.5746e-05	0.000570383	-1	0.155784	0.65482	0.79721	0	0.560417	0.803172	1.11366	0.277307	0.380357	1.00733	0.321904	0.125393	0.0183632	0.582148	0.590755	0.65588	0.82575	0.554998	0.15522	0.609594	0.536391	ENSMUSG00000025804	9	123962124	123968692	-1	protein_coding
CCR5	0.0308493	0.903236	0.960375	0	0.740431	0.00442844	0.0476193	0	0.178691	0.602138	0.771183	0	1.23387	3.83619e-06	3.69058e-05	1	0.519726	0.484181	0.571729	0.611962	1.16757	0.987937	0.790083	1.03201	0.096848	0.707477	0.83067	1.13655	0.525212	0.92249	0.639647	0.891566	0.744729	ENSMUSG00000079227	9	124121543	124147699	1	protein_coding
CCR6	-0.115479	0.669612	0.849988	0	NA	NA	NA	0	-1.04953	0.00401421	0.0177503	-1	-0.309299	0.460338	0.644143	0	0.0733809	0.388044	0.228532	0.102575	0.267091	0.154298	0.0293576	0	0	0.209568	0.100108	0.0536447	0.229986	0.174655	0.00978587	0.121107	0.133883	ENSMUSG00000040899	17	8236043	8257127	1	protein_coding
CCRL2	-0.194527	0.404277	0.670672	0	0.630014	0.0148776	0.110623	0	-1.8618	1.64927e-09	2.95369e-08	-1	-0.958434	0.000211943	0.00127642	0	3.14911	4.28123	5.09183	4.35752	2.03271	5.3588	1.26771	0.430944	0.586697	1.84937	1.79007	2.13527	4.17406	3.91634	0.761784	1.9249	2.69427	ENSMUSG00000043953	9	111054486	111057519	-1	protein_coding
CD163	-0.183465	0.517954	0.756996	0	0.578894	0.0240599	0.153567	0	0.0978348	0.766049	0.882841	0	1.01432	0.00583961	0.0217365	1	0.150671	0.212617	0.157027	0.0944692	0.08017	0.252397	0.202135	0.195538	0.178633	0.299996	0.308905	0.455935	0.173438	0.142345	0.192102	0.354945	0.215708	ENSMUSG00000008845	6	124304656	124330527	1	protein_coding
CD180	0.44055	0.0764273	0.234429	0	0.351968	0.131504	0.44254	0	1.1908	3.33651e-05	0.000272894	1	1.17179	5.80046e-06	5.37043e-05	1	0.399056	0.483032	0.505086	0.583365	0.602855	0.702444	1.24717	1.03111	0.606071	1.05203	1.10923	1.69087	0.462391	0.629555	0.96145	1.28404	0.83436	ENSMUSG00000021624	13	102693558	102739629	1	protein_coding
CD19	0.18396	0.512812	0.753038	0	NA	NA	NA	0	-0.93779	0.0136665	0.0488555	0	-1.00756	0.00651424	0.0238621	-1	0.109283	0.256674	0.316072	0.398046	0.351013	0.469038	0.220489	0	0	0.0919601	0.0891581	0.139387	0.227343	0.406032	0.0734963	0.106835	0.203427	ENSMUSG00000030724	7	126408450	126414889	-1	protein_coding
CD2	0.19349	0.495549	0.741174	0	NA	NA	NA	0	-0.874743	0.024681	0.0784229	0	-1.34606	0.00109466	0.00526273	-1	0.304448	0.504189	0.367544	0.711109	0.572891	0.337822	0.0940559	0.125463	0.0654775	0.232923	0.0602552	0.102306	0.39206	0.540607	0.0949988	0.131828	0.289874	ENSMUSG00000027863	3	101275899	101287939	-1	protein_coding
CD200	-0.244562	0.292122	0.56094	0	-0.398918	0.0110404	0.0893408	0	1.39625	6.47695e-18	2.95921e-16	1	1.19815	4.69314e-06	4.4413e-05	1	4.65216	6.46768	8.61794	17.8406	4.58563	5.46083	15.0797	14.0411	11.5952	9.18319	12.45	12.4486	6.57926	9.29569	13.572	11.3606	10.2019	ENSMUSG00000022661	16	45382135	45409053	-1	protein_coding
CD200R4	0.144246	0.558886	0.786218	0	1.00236	5.2916e-08	4.64491e-06	1	0.417751	0.112319	0.252398	0	1.35087	2.39253e-09	4.67858e-08	1	1.23102	0.873597	1.68136	1.6044	1.01389	1.7887	1.92102	1.52129	1.55511	3.71117	3.68077	4.16299	1.26199	1.469	1.66581	3.85164	2.06211	ENSMUSG00000062082	16	44811733	44839150	1	protein_coding
CD207	1.18399	3.0508e-05	0.000452612	1	-0.00235738	0.977164	0.993708	0	0.0846599	0.796526	0.898496	0	-0.478192	0.175912	0.331263	0	0.208217	0.0514177	0.121127	0.84039	0.998281	0.439468	0.45459	0	0	0.0255592	0	0.421074	0.126921	0.75938	0.15153	0.148878	0.296677	ENSMUSG00000034783	6	83671215	83677857	-1	protein_coding
CD209B	-0.312898	0.265185	0.529938	0	NA	NA	NA	0	-1.14675	0.00290007	0.0134807	-1	-0.814059	0.0506175	0.127356	0	0.371937	0.275306	0.325622	0.120542	0.10709	0.474512	0.115105	0	0	0.0435105	0.0371337	0.0918231	0.324288	0.234048	0.0383683	0.0574891	0.163548	ENSMUSG00000065987	8	3917655	3926844	-1	protein_coding
CD244	-0.273581	0.21422	0.464326	0	0.482619	0.0585272	0.272278	0	-1.69639	2.03137e-08	3.12484e-07	-1	-0.929418	2.95329e-05	0.000225365	0	1.10024	1.66886	1.42244	0.910488	1.37116	1.37965	0.483828	0.361005	0.392649	0.739511	0.55623	0.534708	1.39718	1.22043	0.412494	0.61015	0.910064	ENSMUSG00000004709	1	171559193	171609746	1	protein_coding
CD274	0.375573	0.176479	0.411841	0	1.04345	2.40344e-05	0.000781377	1	-0.813664	0.00382386	0.0170366	0	-0.233097	0.574011	0.737457	0	1.4084	1.56232	2.39636	7.06741	1.60427	1.97019	1.35058	0.607923	0.634906	3.42913	2.51007	1.56531	1.78903	3.54729	0.86447	2.5015	2.17557	ENSMUSG00000016496	19	29367455	29388095	1	protein_coding
CD300C2	-0.2026	0.422804	0.686659	0	0.10395	0.693762	0.89499	0	0.542006	0.117961	0.261863	0	1.0878	2.07599e-05	0.000165886	1	1.36601	1.24177	2.08271	1.27889	1.13453	1.52351	4.22369	1.49432	1.16747	2.31127	2.64134	3.15854	1.5635	1.31231	2.29516	2.70372	1.96867	ENSMUSG00000044811	11	114996721	115001880	-1	protein_coding
CD33	-0.162163	0.566515	0.790568	0	0.25927	0.248197	0.602536	0	0.597298	0.0521867	0.140763	0	1.08316	0.00170291	0.00769111	1	0.532015	0.368826	0.902005	0.359636	0.121921	0.90603	1.10486	0.981989	0.892348	1.05205	1.07507	1.42486	0.600949	0.462529	0.993066	1.18399	0.810134	ENSMUSG00000004609	7	43524216	43544428	-1	protein_coding
CD34	-0.819571	8.17069e-10	4.5718e-08	0	-0.444427	0.000423855	0.00786324	0	1.17722	4.55854e-26	3.84871e-24	1	1.55742	1.18476e-23	2.66141e-21	1	18.4765	15.9719	13.4699	7.31922	7.61392	10.6732	31.5756	35.5503	35.1114	22.1832	23.3265	29.4803	15.9728	8.53545	34.0791	24.9967	20.896	ENSMUSG00000016494	1	194938819	194961279	1	protein_coding
CD38	-0.881216	3.89786e-05	0.000555507	0	-0.693522	5.48116e-05	0.00152612	0	1.61091	1.78781e-19	9.41218e-18	1	1.83129	3.40932e-15	1.90869e-13	1	2.0333	2.52114	2.03495	1.70058	0.858258	0.875386	5.27739	7.82403	6.96907	4.5406	3.32312	4.04299	2.19646	1.14474	6.69016	3.9689	3.50007	ENSMUSG00000029084	5	43868553	43912375	1	protein_coding
CD44	0.839808	3.21094e-17	8.09828e-15	0	0.684382	5.89889e-07	3.68471e-05	0	-1.0658	1.49216e-29	1.637e-27	-1	-1.16343	8.43392e-16	5.39381e-14	-1	93.2448	83.808	94.049	194.105	160.608	150.184	42.154	37.4226	42.2377	83.8476	65.3142	59.7854	90.3673	168.299	40.6048	69.6491	92.23	ENSMUSG00000005087	2	102811141	102901665	-1	protein_coding
CD68	0.166737	0.237759	0.495961	0	0.0312199	0.876755	0.962508	0	1.22867	9.24892e-09	1.50354e-07	1	1.17112	7.4175e-14	3.30769e-12	1	10.1146	13.4059	13.3588	14.6363	11.3032	15.8046	36.7692	28.5587	20.3881	25.4364	30.2954	38.0061	12.2931	13.9147	28.572	31.246	21.5064	ENSMUSG00000018774	11	69664213	69666153	-1	protein_coding
CD7	-0.217958	0.440917	0.700576	0	0.486672	0.0296746	0.176628	0	-1.3949	0.000296215	0.00189555	-1	-0.535176	0.167485	0.320027	0	0.288225	1.76914	1.73164	1.67977	0.710319	0.61264	0.266267	0	0	0.793194	0.550122	0.282093	1.263	1.00091	0.0887557	0.541803	0.723618	ENSMUSG00000025163	11	121036747	121039418	-1	protein_coding
CD79A	-0.125861	0.657513	0.842432	0	0.405225	0.112564	0.405035	0	-1.80766	2.695e-06	2.80539e-05	-1	-1.30795	0.000572587	0.00302468	-1	0.358359	1.48904	1.9628	1.21711	1.61101	0.420421	0.191093	0.0714479	0.0782906	0.269201	0.228694	0.346903	1.27007	1.08285	0.113611	0.281599	0.687031	ENSMUSG00000003379	7	24897381	24902197	1	protein_coding
CD79B	0.164247	0.562549	0.788647	0	NA	NA	NA	0	-1.36791	0.000371793	0.00229889	-1	-1.41697	0.000349382	0.00197507	-1	0.201271	0.757724	1.19472	1.22123	1.07459	0.506152	0.120214	0	0	0.308487	0.0577226	0.220235	0.717905	0.933991	0.0400713	0.195482	0.471862	ENSMUSG00000040592	11	106311341	106314762	-1	protein_coding
CD84	0.0890313	0.628308	0.825711	0	0.340685	0.0562486	0.266069	0	1.10438	5.48055e-10	1.03943e-08	1	1.37723	7.78911e-12	2.45576e-10	1	2.06003	1.83374	1.60727	2.18828	1.40149	2.15979	4.56448	3.7891	4.02614	4.89596	4.21239	5.63424	1.83368	1.91652	4.12657	4.9142	3.19774	ENSMUSG00000038147	1	171839697	171890718	1	protein_coding
CD8A	-0.359974	0.204818	0.452658	0	0.554741	0.0202602	0.136525	0	-1.34972	0.000529344	0.00314976	-1	0.139962	0.731258	0.849356	0	0.303883	0.409825	0.510516	0.147895	0.084715	0.37154	0.120314	0	0.0174063	0.372077	0.234685	0.126026	0.408075	0.201383	0.0459068	0.244263	0.224907	ENSMUSG00000053977	6	71373427	71379173	1	protein_coding
CD93	0.00280529	0.988366	0.995732	0	0.0885915	0.684757	0.89083	0	1.31523	3.16964e-11	7.2138e-10	1	1.38103	3.31998e-08	5.09072e-07	1	0.529016	0.496721	0.436702	0.496023	0.412984	0.58121	1.5585	1.08048	1.06036	1.109	1.00247	1.98531	0.48748	0.496739	1.23311	1.36559	0.895731	ENSMUSG00000027435	2	148436640	148443563	-1	protein_coding
CDC20	0.199757	0.00292841	0.0199775	0	0.402524	5.88218e-05	0.00160825	0	-1.36216	1.3647e-63	9.61642e-61	-1	-1.13508	5.24513e-36	5.89126e-33	-1	98.2492	108.539	102.769	123.889	119.222	120.388	35.9546	36.6843	37.0605	53.8546	51.6456	47.7265	103.186	121.166	36.5665	51.0756	77.9985	ENSMUSG00000006398	4	118432901	118437352	-1	protein_coding
CDC25C	0.157665	0.0855766	0.254635	0	0.293729	0.0467206	0.237504	0	-1.06588	6.64413e-15	2.22944e-13	-1	-0.912624	2.20179e-16	1.52774e-14	0	13.0761	12.7099	11.9658	15.1302	13.7642	14.1136	4.6939	5.59613	6.41186	7.36389	6.62827	7.308	12.5839	14.336	5.5673	7.10005	9.89682	ENSMUSG00000044201	18	34732997	34751533	-1	protein_coding
CDC45	0.218757	0.0123029	0.0611738	0	0.468328	0.000267084	0.005479	0	-1.09572	1.19571e-23	8.90509e-22	-1	-0.815449	2.49186e-13	1.0224e-11	0	14.3851	14.5546	13.6747	17.4709	16.5688	15.4927	6.2577	5.69195	5.90681	9.87349	8.732	8.12181	14.2048	16.5108	5.95215	8.9091	11.3942	ENSMUSG00000000028	16	18780447	18811987	-1	protein_coding
CDC6	0.296509	0.00126882	0.010084	0	0.815914	1.4e-08	1.45278e-06	0	-1.52713	1.35117e-33	1.91897e-31	-1	-0.957118	2.97092e-16	2.02237e-14	0	9.28508	9.82187	10.3039	12.3295	11.777	11.8502	3.26164	2.83843	3.22431	6.39057	6.03969	5.19031	9.80362	11.9856	3.10813	5.87352	7.69271	ENSMUSG00000017499	11	98907801	98923940	1	protein_coding
CDC7	0.0403527	0.73898	0.883993	0	0.438507	0.00200239	0.0260498	0	-1.10765	6.05402e-14	1.86102e-12	-1	-0.690813	1.46612e-08	2.43508e-07	0	6.89276	6.53311	5.29622	7.57448	6.47659	7.49268	2.67501	2.51023	3.14029	4.17716	3.42392	4.03223	6.2407	7.18125	2.77518	3.87777	5.01872	ENSMUSG00000029283	5	106964322	106984432	1	protein_coding
CDCA2	0.0898021	0.267318	0.532681	0	0.532699	9.12354e-06	0.000360575	0	-1.35498	1.19411e-43	3.08131e-41	-1	-0.878322	4.03667e-16	2.7207e-14	0	20.5252	21.1845	19.7291	25.4984	22.3524	22.4868	7.49891	7.46298	8.47073	11.5887	10.554	11.3077	20.4796	23.4459	7.81087	11.1501	15.7216	ENSMUSG00000048922	14	67676331	67715841	-1	protein_coding
CDCA3	-0.0406696	0.737562	0.883297	0	0.423822	0.000939225	0.0146374	0	-1.18635	9.64123e-23	6.79373e-21	-1	-0.689459	5.08447e-07	6.06726e-06	0	64.125	52.2956	59.6147	49.9696	65.8115	55.5905	22.6737	24.207	20.7944	30.9876	35.0964	31.2371	58.6784	57.1239	22.5584	32.4404	42.7003	ENSMUSG00000023505	6	124829547	124833701	1	protein_coding
CDCA5	0.116217	0.279219	0.546569	0	0.563807	0.000234909	0.00495925	0	-1.23807	1.6643e-16	6.59992e-15	-1	-0.761198	5.7859e-11	1.56594e-09	0	10.1102	10.9491	11.3808	11.9064	11.5077	12.3047	4.43278	4.49238	3.44192	6.62714	6.31674	6.74495	10.8134	11.9063	4.12236	6.56294	8.35123	ENSMUSG00000024791	19	6084983	6091777	1	protein_coding
CDCA8	0.14162	0.0555238	0.187311	0	0.440686	0.000961538	0.0148831	0	-1.22786	1.50949e-24	1.18692e-22	-1	-0.905673	2.95308e-21	4.61477e-19	0	50.3334	54.1824	49.9044	56.9017	55.4509	55.9574	21.1324	20.4569	18.6723	33.138	26	30.6283	51.4734	56.1033	20.0872	29.9221	39.3965	ENSMUSG00000028873	4	124918465	124939311	-1	protein_coding
CDH13	-0.782776	0.00120231	0.00967289	0	-1.11495	5.25607e-06	0.000228879	-1	0.792468	0.000687799	0.00396309	0	0.274035	0.414674	0.602337	0	1.33406	1.80279	2.05332	0.621184	0.864981	1.03914	1.76131	4.35011	2.31272	0.458147	1.0743	1.01822	1.73006	0.841768	2.80805	0.850222	1.55752	ENSMUSG00000031841	8	118283733	119324921	1	protein_coding
CDH19	0.115635	0.67738	0.854537	0	-0.813077	0.00196718	0.0256518	0	1.16526	0.000868771	0.00484676	1	0.093029	0.767962	0.871443	0	0.154859	0.472787	0.377063	0.256958	0.324835	0.571781	0.498253	1.72289	0.738636	0.312746	0.569352	0.3607	0.334903	0.384525	0.986593	0.414266	0.530072	ENSMUSG00000047216	1	110888326	110977584	-1	protein_coding
CDH22	0.33293	0.237888	0.49604	0	NA	NA	NA	0	-0.949368	0.0122178	0.0446066	0	-1.47634	0.000375919	0.00210587	-1	0.0438018	0.130404	0.127344	0.117883	0.293068	0.1599	0.00865977	0.0267679	0	0.0431504	0.0249346	0.0136676	0.100517	0.190284	0.0118092	0.0272509	0.0824651	ENSMUSG00000053166	2	165111507	165234853	-1	protein_coding
CDH26	-0.173904	0.534828	0.76931	0	-0.668936	0.0111132	0.0897519	0	1.22511	0.000648433	0.00376663	1	0.78218	0.039582	0.10451	0	0.130508	0.308675	0.0588407	0.101689	0.0845682	0.126045	0.732249	0.75794	0.377187	0.944769	0.502637	0.240592	0.166008	0.104101	0.622459	0.562666	0.363808	ENSMUSG00000039155	2	178430531	178487366	1	protein_coding
CDH4	-0.0366738	0.89283	0.956218	0	-0.918359	0.000576702	0.0100609	0	1.75479	2.32014e-06	2.44857e-05	1	0.323814	0.439246	0.62596	0	0.121729	0.192148	0.0572658	0.0806751	0.238408	0.254163	0.148053	1.60539	0.78799	0.343424	0.152769	0.483886	0.123714	0.191082	0.847144	0.326693	0.372158	ENSMUSG00000000305	2	179442431	179899373	1	protein_coding
CDH6	1.05082	1.8294e-09	9.42476e-08	1	0.142339	0.543167	0.822909	0	-0.755759	0.000725423	0.00414679	0	-1.6528	4.61014e-13	1.81987e-11	-1	1.50148	1.45075	1.69127	4.43357	3.49079	2.83035	0.758783	0.703328	1.03517	1.12481	0.651325	1.12515	1.54783	3.5849	0.832427	0.967095	1.73306	ENSMUSG00000039385	15	13034200	13173639	-1	protein_coding
CDH8	NA	NA	NA	0	-0.274419	0.303487	0.657516	0	0.600567	0.123089	0.26988	0	1.22519	0.00320241	0.0130945	1	0.039841	0.175238	0.0523194	0.0383599	0.0184244	0	0.0973398	0.216129	0.162623	0.0792599	0.115547	0.109345	0.0891328	0.0189281	0.158697	0.101384	0.0920355	ENSMUSG00000036510	8	99024471	99416471	-1	protein_coding
CDHR3	NA	NA	NA	0	0.378358	0.134899	0.448891	0	0.39632	0.266893	0.461603	0	1.01681	0.014427	0.0461329	1	0.00908434	0.0487458	0.0115749	0.0331317	0.0413389	0.0381458	0.0659941	0.0763253	0.0175507	0.0725784	0.156958	0.156761	0.023135	0.0375388	0.05329	0.128766	0.0606824	ENSMUSG00000035860	12	33033796	33092875	-1	protein_coding
CDK15	-0.899639	0.000124719	0.00147377	0	-0.832548	5.08349e-05	0.00142732	0	1.31095	1.25479e-11	2.99726e-10	1	1.34912	2.45363e-06	2.46888e-05	1	1.89257	1.60745	1.67065	0.794885	0.660734	1.12835	4.23995	5.91081	3.81025	1.35997	2.53929	2.47568	1.72356	0.861323	4.65367	2.12498	2.34088	ENSMUSG00000026023	1	59256906	59352993	1	protein_coding
CDKN1C	-1.91837	2.07933e-13	2.2965e-11	-1	-0.995413	1.96646e-06	0.000100207	0	2.43941	9.50393e-116	3.48243e-112	1	2.96182	8.95038e-16	5.64376e-14	1	59.3216	45.0034	52.5773	5.7886	6.46463	12.1003	297.719	266.489	262.303	69.5887	144.447	146.292	52.3008	8.11784	275.504	120.109	114.008	ENSMUSG00000037664	7	143458339	143461050	-1	protein_coding
CDSN	-0.140543	0.451868	0.708722	0	-0.00843443	0.972203	0.992495	0	-1.50226	2.22169e-10	4.46801e-09	-1	-1.38718	4.55009e-09	8.45961e-08	-1	2.57374	3.71455	2.689	2.67268	3.34334	2.15203	0.952378	1.10207	0.566406	1.18437	0.84847	0.677932	2.99243	2.72268	0.873618	0.903591	1.87308	ENSMUSG00000039518	17	35552128	35557180	1	protein_coding
CEBPA	-0.784121	7.90785e-06	0.000143069	0	-1.28744	9.33535e-12	2.07593e-09	-1	0.570113	0.00531664	0.0224593	0	0.00544586	0.977034	0.987918	0	4.3734	6.81483	6.19049	2.7497	3.20673	3.58467	6.37838	8.5285	10.2979	2.811	2.53307	3.80818	5.79291	3.18037	8.40159	3.05075	5.1064	ENSMUSG00000034957	7	35119293	35121928	1	protein_coding
CENPA	0.184811	0.0357584	0.137058	0	0.299165	0.0304557	0.179802	0	-1.1097	3.8549e-21	2.3156e-19	-1	-0.969652	6.38386e-16	4.14167e-14	0	87.3588	81.3464	81.6252	87.2155	102.036	95.1312	36.546	37.3765	29.0411	41.9767	50.2554	42.8455	83.4435	94.7942	34.3212	45.0259	64.3962	ENSMUSG00000029177	5	30666777	30674830	1	protein_coding
CENPE	0.146861	0.137339	0.350196	0	0.450555	4.01226e-05	0.00117604	0	-1.26295	3.59506e-35	5.88081e-33	-1	-0.935343	9.97257e-17	7.37519e-15	0	10.9973	11.5323	9.41894	12.9905	10.8194	11.6334	3.95836	4.35921	4.66435	6.29959	5.77337	5.53693	10.6495	11.8144	4.32731	5.86996	8.1653	ENSMUSG00000045328	3	135212537	135273611	1	protein_coding
CENPF	0.106126	0.306909	0.575728	0	0.267065	0.0384059	0.20953	0	-1.18696	1.2996e-21	8.26737e-20	-1	-1.01081	4.46049e-18	4.30965e-16	-1	14.7085	12.8205	11.7993	16.5309	14.6109	14.3915	4.90964	5.16002	7.23357	6.77737	6.63251	6.61838	13.1094	15.1778	5.76774	6.67609	10.1828	ENSMUSG00000026605	1	189640606	189688086	-1	protein_coding
CENPI	0.208985	0.0316509	0.125519	0	0.462135	0.00026137	0.005375	0	-1.09991	7.92456e-19	3.94527e-17	-1	-0.827036	1.19656e-15	7.33905e-14	0	9.26418	9.65457	10.7015	12.1516	12.8736	11.6434	3.91357	4.9101	4.62178	6.46934	6.1585	6.81159	9.87342	12.2229	4.48182	6.47981	8.26448	ENSMUSG00000031262	X	134308084	134362639	1	protein_coding
CEP55	0.214399	0.0469547	0.16655	0	0.484236	0.000232721	0.00492553	0	-1.46157	5.39468e-44	1.45347e-41	-1	-1.15052	3.0769e-17	2.54815e-15	-1	17.623	17.5982	18.6467	24.6979	20.5533	19.0404	5.70607	6.25599	5.75182	10.8131	8.36548	8.32198	17.956	21.4305	5.90463	9.16685	13.6145	ENSMUSG00000024989	19	38055025	38074425	1	protein_coding
CERKL	-0.501374	0.0757204	0.233151	0	-0.0163286	0.948754	0.985447	0	0.490636	0.133406	0.285829	0	1.19662	0.000538196	0.0028683	1	1.05937	1.07618	1.25518	0.762254	0.774191	0.566604	0.859918	0.97903	1.66536	1.56129	1.11057	1.1318	1.13024	0.701016	1.1681	1.26789	1.06681	ENSMUSG00000075256	2	79330543	79456785	-1	protein_coding
CFAP69	0.469192	0.00478877	0.0295455	0	0.285383	0.209051	0.557848	0	-1.05971	4.33848e-06	4.28031e-05	-1	-1.22758	5.38565e-10	1.2159e-08	-1	2.15783	3.42576	2.10826	3.14416	2.3688	2.57786	0.847056	0.686894	0.985851	1.06843	1.17805	1.09752	2.56395	2.69694	0.839934	1.11467	1.80387	ENSMUSG00000040473	5	5579278	5664239	-1	protein_coding
CFB	-0.799339	0.00429609	0.0271283	0	-1.09828	2.1414e-05	0.000710638	-1	0.9192	0.00159631	0.00810811	0	0.536038	0.166418	0.318465	0	7.38504	6.4692	8.23425	3.48326	2.37347	2.07245	18.3934	22.098	18.1231	3.60249	5.13131	6.26758	7.36283	2.64306	19.5382	5.00046	8.63613	ENSMUSG00000090231	17	34856374	34862518	-1	protein_coding
CFH	-1.09938	1.87821e-14	2.80867e-12	-1	-0.753357	4.63692e-06	0.000206777	0	1.56988	6.0398e-52	2.57338e-49	1	1.83381	5.65355e-20	7.30934e-18	1	5.67394	5.24376	5.41013	2.39485	2.00057	2.97855	14.6982	14.2723	17.0472	7.03149	8.19582	11.3063	5.44261	2.45799	15.3392	8.84454	8.02109	ENSMUSG00000026365	1	140084708	140183764	-1	protein_coding
CHADL	-0.706769	0.00482908	0.0297275	0	-0.44543	0.0482568	0.242308	0	0.986772	5.52691e-05	0.000430338	0	1.29442	1.02263e-05	8.91193e-05	1	1.52914	1.37882	0.906345	0.831799	0.864405	0.857709	2.79745	3.15388	2.14794	1.31388	2.3884	2.06059	1.27144	0.851304	2.69976	1.92096	1.68586	ENSMUSG00000063765	15	81678296	81697287	-1	protein_coding
CHAF1A	0.1055	0.209956	0.459191	0	0.411287	0.00183078	0.0241374	0	-1.06755	2.69221e-24	2.07244e-22	-1	-0.725495	1.6415e-09	3.30711e-08	0	13.2119	13.9491	13.0961	14.5043	14.1786	15.2462	5.87963	5.69015	6.53354	9.51091	7.96341	7.58327	13.419	14.643	6.03444	8.35253	10.6123	ENSMUSG00000002835	17	56040416	56068026	1	protein_coding
CHD7	0.282546	0.157503	0.381767	0	0.631949	0.00812542	0.0727406	0	-1.03505	0.000153951	0.00106235	-1	-0.612267	0.00503114	0.0191337	0	1.15073	1.37419	1.24191	2.42214	1.95472	1.29833	0.762825	0.413224	0.543363	1.22393	1.17032	0.840325	1.25561	1.89173	0.573137	1.07819	1.19967	ENSMUSG00000041235	4	8690406	8867659	1	protein_coding
CHEK1	0.159429	0.188153	0.42878	0	0.439703	0.0178921	0.125644	0	-1.00766	6.67872e-11	1.44635e-09	-1	-0.663697	0.000149173	0.000938322	0	6.25492	7.33701	6.61831	9.1397	6.53208	6.81673	2.41733	3.11344	3.51466	5.88831	4.11607	4.12316	6.73675	7.49617	3.01514	4.70918	5.48931	ENSMUSG00000032113	9	36708482	36727065	-1	protein_coding
CHL1	-2.19509	7.83028e-16	1.4867e-13	-1	-0.791863	0.00221998	0.0283064	0	-0.497139	0.10418	0.238556	0	1.27068	0.000872998	0.00434829	1	0.4046	1.31613	0.583069	0.0417903	0.0371462	0.049942	0.351495	0.532064	0.691657	0.194856	0.175705	0.168509	0.767933	0.0429595	0.525072	0.17969	0.378914	ENSMUSG00000030077	6	103510586	103750211	1	protein_coding
CHN1	0.763117	4.48126e-08	1.56779e-06	0	0.694614	3.57716e-06	0.000164352	0	-1.0093	3.74151e-10	7.30791e-09	-1	-1.06735	6.669e-14	2.98874e-12	-1	8.57921	10.7615	10.484	19.8975	17.722	13.0832	2.91868	3.32638	4.80258	7.99246	7.52817	6.50661	9.94157	16.9009	3.68255	7.34241	9.46686	ENSMUSG00000056486	2	73610660	73775346	-1	protein_coding
CHN2	-0.918582	7.21041e-05	0.000929563	0	-0.647453	0.00319191	0.037201	0	0.922095	3.13309e-06	3.21757e-05	0	1.15229	0.00011005	0.000721002	1	2.14626	2.00166	1.3188	0.992649	0.832931	1.12829	3.31545	2.98805	3.37685	1.81203	1.37153	3.2902	1.82224	0.984623	3.22678	2.15792	2.04789	ENSMUSG00000004633	6	54039554	54301810	1	protein_coding
CHODL	-1.5904	1.96175e-08	7.63815e-07	-1	-1.05795	6.46137e-05	0.00172697	-1	1.98671	6.07214e-14	1.86344e-12	1	1.49274	0.000306522	0.00176272	1	0.915143	1.12464	0.587306	0.234953	0.029242	0.045018	3.80289	5.48646	2.43508	0.193026	0.675837	0.858315	0.875696	0.103071	3.90814	0.575726	1.36566	ENSMUSG00000022860	16	78930948	78951733	1	protein_coding
CHRD	-0.771602	7.29711e-06	0.00013338	0	-0.196835	0.128393	0.437178	0	0.850802	6.51981e-10	1.22387e-08	0	1.4712	3.13489e-17	2.58427e-15	1	2.05282	2.24419	1.97481	0.942923	1.07707	1.40366	3.51809	3.72004	3.65933	3.24275	3.06872	3.32158	2.09061	1.14122	3.63249	3.21102	2.51883	ENSMUSG00000006958	16	20733127	20742384	1	protein_coding
CHRDL1	-1.8554	9.52673e-12	8.25552e-10	-1	-1.60524	8.33908e-17	6.62282e-14	-1	2.37069	1.54158e-54	7.24186e-52	1	2.59654	1.44386e-12	5.23529e-11	1	16.1797	18.313	16.7515	2.04352	1.44219	3.80437	69.0581	92.2947	102.572	16.055	23.8187	32.6027	17.0814	2.43003	87.9749	24.1588	32.9113	ENSMUSG00000031283	X	143285674	143394262	-1	protein_coding
CHRM2	-0.487799	0.0497797	0.173725	0	-0.553525	0.0375816	0.20686	0	1.15908	0.00109965	0.00590464	1	1.2968	0.00196967	0.00869278	1	0.127843	0.042634	0.181955	0.00827203	0	0.116303	0.255268	0.203051	0.499167	0.114784	0.162528	0.248495	0.117477	0.041525	0.319162	0.175269	0.163358	ENSMUSG00000045613	6	36388084	36528414	1	protein_coding
CHRNA1	1.34625	3.62844e-14	4.82783e-12	1	0.67904	0.00207084	0.0267526	0	-0.479465	0.0399255	0.114583	0	-1.09074	2.45862e-07	3.15554e-06	-1	0.688142	0.814538	0.748857	2.32995	2.20757	1.61585	0.495722	0.539568	0.408407	0.724235	1.10139	0.753339	0.750512	2.05112	0.481232	0.859655	1.03563	ENSMUSG00000027107	2	73563215	73580338	-1	protein_coding
CHRNA7	-0.775018	0.000612558	0.00557642	0	-0.0479093	0.780897	0.931603	0	0.699488	0.000533154	0.00316934	0	1.54698	1.32661e-11	4.06833e-10	1	1.27257	1.69617	1.65097	0.998561	0.598551	0.834316	2.21115	2.56335	2.55451	2.6492	2.31042	2.2845	1.5399	0.810476	2.443	2.41471	1.80202	ENSMUSG00000030525	7	63098692	63212569	-1	protein_coding
CHST1	0.435103	0.000408516	0.00399254	0	0.315324	0.135999	0.450697	0	-1.41749	9.41324e-20	5.14806e-18	-1	-1.43027	3.61763e-12	1.21746e-10	-1	4.72984	5.337	4.74372	6.86961	7.62659	6.10128	1.51283	1.66992	1.87346	3.13332	1.88139	1.76119	4.93685	6.86583	1.6854	2.25863	3.93668	ENSMUSG00000027221	2	92599707	92615250	1	protein_coding
CHST8	0.0927152	0.740923	0.884877	0	-1.13205	1.97587e-05	0.000667076	-1	0.403435	0.221422	0.40699	0	-1.1371	0.00237539	0.0101687	-1	1.41698	0.840243	0.643455	0.950368	1.63437	0.718289	0.957434	1.01994	1.06966	0.163934	0.22757	0.215356	0.966893	1.10101	1.01568	0.202287	0.821467	ENSMUSG00000060402	7	34674468	34812711	-1	protein_coding
CHTF18	0.209694	0.0335712	0.131134	0	0.393666	0.0116502	0.0929234	0	-1.14997	5.6783e-15	1.92296e-13	-1	-0.942476	3.05576e-15	1.72148e-13	0	10.2958	11.6487	10.3278	12.6552	11.5594	12.777	3.79644	3.80605	4.64042	5.89339	5.83397	5.22185	10.7574	12.3305	4.08097	5.64974	8.20467	ENSMUSG00000019214	17	25718926	25727419	-1	protein_coding
CIART	-0.374863	0.12501	0.330685	0	0.21736	0.293885	0.647821	0	0.710479	0.00471523	0.0203265	0	1.42496	7.59796e-09	1.35057e-07	1	1.21192	1.6277	1.78334	1.27612	1.28112	1.41434	2.56011	2.68267	2.29493	3.68917	3.17321	2.82924	1.54099	1.32386	2.51257	3.23054	2.15199	ENSMUSG00000038550	3	95878503	95882251	-1	protein_coding
CILP	-0.979614	6.89882e-05	0.00089674	0	-0.803967	0.00112218	0.0167452	0	1.44174	1.74623e-11	4.07031e-10	1	1.38943	4.96643e-05	0.00035601	1	0.455443	0.595741	0.619837	0.138739	0.26489	0.258768	1.3818	1.42099	1.88586	0.327776	0.743713	1.07677	0.557007	0.220799	1.56288	0.716086	0.764194	ENSMUSG00000042254	9	65265180	65280605	1	protein_coding
CILP2	-0.335358	0.233712	0.490775	0	-0.473483	0.0720636	0.309523	0	1.89705	6.24594e-10	1.17814e-08	1	1.6207	9.07266e-06	8.00024e-05	1	0.224884	0.105598	0.154677	0.121391	0.0829974	0.127404	1.06239	0.503835	0.806324	0.193418	0.490441	0.726398	0.16172	0.110597	0.79085	0.470086	0.383313	ENSMUSG00000044006	8	69880369	69887687	-1	protein_coding
CIT	0.395924	0.000256695	0.00268751	0	0.507952	0.00411169	0.045115	0	-1.38102	5.86929e-16	2.18559e-14	-1	-1.24552	8.24356e-23	1.64606e-20	-1	7.42071	8.23559	7.8047	12.9362	9.7069	8.44339	3.34723	2.66054	2.19266	3.88777	3.49736	3.16884	7.82033	10.3622	2.73348	3.51799	6.10849	ENSMUSG00000029516	5	115845278	116008947	1	protein_coding
CKAP2	0.00339785	0.965099	0.98581	0	0.361595	0.00172636	0.0232195	0	-1.15401	9.93839e-32	1.21387e-29	-1	-0.771948	5.75132e-14	2.61002e-12	0	44.4626	45.0161	42.4077	46.2607	41.5498	45.8325	17.4809	20.2835	17.3449	25.4983	22.6989	25.4265	43.9621	44.5477	18.3698	24.5412	32.8552	ENSMUSG00000037725	8	22168160	22185819	-1	protein_coding
CKAP2L	0.073343	0.303869	0.573398	0	0.476051	8.77877e-06	0.000352171	0	-1.24644	4.3567e-45	1.24717e-42	-1	-0.816562	2.38902e-17	2.01564e-15	0	38.5811	40.4643	39.0531	43.5033	40.4005	42.7676	14.8323	16.1814	15.8274	24.0743	21.7279	21.4008	39.3662	42.2238	15.6137	22.401	29.9012	ENSMUSG00000048327	2	129268210	129297212	-1	protein_coding
CLCA3A1	-0.858839	5.20775e-05	0.000700641	0	-1.33292	2.45967e-11	4.94245e-09	-1	1.69666	1.1909e-14	3.88228e-13	1	1.20918	8.02607e-08	1.14021e-06	1	1.27637	1.45916	1.05036	0.790116	0.457124	0.696266	3.66397	5.69203	3.27484	1.36563	1.30231	1.58674	1.26196	0.647835	4.21028	1.41823	1.88458	ENSMUSG00000056025	3	144729677	144760977	-1	protein_coding
CLDN1	-0.506177	0.0112763	0.0572798	0	-1.1934	4.52571e-08	4.10216e-06	-1	2.1826	4.25519e-42	9.86826e-40	1	1.21908	1.14392e-05	9.83606e-05	1	1.87128	1.22077	1.43211	0.807177	1.06078	1.16259	6.53358	7.37057	7.06198	1.88833	1.71151	3.98606	1.50805	1.01018	6.98871	2.52863	3.00889	ENSMUSG00000022512	16	26356642	26371841	-1	protein_coding
CLDN2	NA	NA	NA	0	-0.164772	0.539221	0.821331	0	0.822787	0.0341429	0.101448	0	1.51869	0.000288978	0.00167286	1	0.216701	0.0353761	0.167124	0.0320576	0	0.00922971	0.181042	0.221666	0.0849042	0.0936348	0.131685	0.168559	0.139734	0.0137624	0.162537	0.131293	0.111832	ENSMUSG00000047230	X	139800828	139811386	1	protein_coding
CLEC11A	-1.06	5.45766e-05	0.00072789	-1	-0.702982	0.000216054	0.00461968	0	1.28597	3.74292e-37	6.99736e-35	1	1.53393	2.14759e-05	0.000171074	1	81.9997	72.0424	83.7901	18.0727	23.5806	41.1366	171.076	196.686	189.363	68.6084	108.925	145.914	79.2774	27.5966	185.708	107.816	100.1	ENSMUSG00000004473	7	44302687	44306902	-1	protein_coding
CLEC14A	-1.6385	1.93112e-18	5.93311e-16	-1	-1.12855	8.22653e-08	6.79218e-06	-1	0.981662	3.8955e-06	3.88934e-05	0	1.42741	1.22266e-09	2.52467e-08	1	1.39457	1.72447	1.44433	0.470627	0.335763	0.464984	2.19002	4.092	2.74637	1.07691	0.956649	1.49823	1.52112	0.423791	3.00946	1.17726	1.53291	ENSMUSG00000045930	12	58264720	58269258	-1	protein_coding
CLEC1A	-0.342642	0.224016	0.47832	0	0.256775	0.341142	0.689563	0	0.224292	0.523911	0.712165	0	1.0265	0.00718962	0.0259115	1	0.206281	0.208699	0.167511	0.184307	0.136179	0.147288	0.231004	0.246476	0.242507	0.205828	0.20509	0.531247	0.194164	0.155925	0.239996	0.314055	0.226035	ENSMUSG00000033082	6	129424772	129452000	-1	protein_coding
CLEC3B	NA	NA	NA	0	-2.07495	1.04493e-14	4.71009e-12	-1	2.49204	5.48223e-13	1.55721e-11	1	NA	NA	NA	0	0.189719	0.174585	0.162802	0	0	0	1.57792	2.11058	2.15519	0.0434833	0.0724291	0.154679	0.175702	0	1.9479	0.0901971	0.553449	ENSMUSG00000025784	9	123150946	123157432	1	protein_coding
CLEC4B1	0.176601	0.468306	0.720867	0	0.521897	0.0123648	0.0972281	0	-1.13653	0.00245231	0.0117155	-1	-0.143819	0.676542	0.81309	0	0.229215	0.915862	1.0567	3.4052	0.0958951	0.350671	0.102937	0.0626372	0	1.09157	1.04395	0.0879299	0.733926	1.28392	0.0551914	0.74115	0.703547	ENSMUSG00000030147	6	123049962	123071555	1	protein_coding
CLEC4D	0.460489	0.0368547	0.140043	0	-0.060448	0.805248	0.940375	0	1.22632	2.88685e-05	0.000239647	1	0.769981	0.00113369	0.00541559	0	1.88674	1.49659	1.80121	2.19659	2.1942	3.15125	7.49858	5.23482	2.59629	3.39572	4.52971	5.65144	1.72818	2.51401	5.1099	4.52562	3.46943	ENSMUSG00000030144	6	123262111	123275265	1	protein_coding
CLEC4E	0.103187	0.703891	0.867633	0	1.02139	3.85602e-05	0.00113824	1	0.108751	0.74123	0.865635	0	1.25494	2.818e-05	0.000216143	1	0.222915	0.511023	0.401912	0.540736	0.27224	0.45486	0.456702	0.38356	0.372196	1.24784	0.732349	1.49169	0.378617	0.422612	0.404153	1.15729	0.590669	ENSMUSG00000030142	6	123281789	123289870	-1	protein_coding
CLEC4N	-0.366512	0.131657	0.341504	0	0.0689668	0.750996	0.919126	0	0.628447	0.0127486	0.0462053	0	1.15121	1.20685e-05	0.000102886	1	1.29742	2.44896	1.86478	1.12511	1.42546	1.44587	2.87588	3.05911	2.73563	2.3955	2.7941	4.25455	1.87039	1.33215	2.89021	3.14805	2.3102	ENSMUSG00000023349	6	123229843	123247021	1	protein_coding
CLEC5A	0.699456	0.00177287	0.013244	0	1.03164	8.89305e-07	5.18595e-05	1	0.419121	0.1241	0.271544	0	0.847779	6.39425e-05	0.000446257	0	0.873687	1.46493	1.21445	1.88804	1.92529	2.1084	2.2679	1.14201	1.17603	3.6674	3.48053	4.39612	1.18436	1.97391	1.52865	3.84802	2.13373	ENSMUSG00000029915	6	40574894	40585821	-1	protein_coding
CLSPN	0.675155	0.000208719	0.00227839	0	0.368592	0.0916407	0.357433	0	-0.850821	0.000177536	0.00120379	0	-1.13797	9.47113e-08	1.32766e-06	-1	3.83584	3.7156	4.44486	6.72239	4.50781	4.64784	2.04164	1.02731	3.18353	2.21361	2.08891	2.75802	3.99877	5.29268	2.08416	2.35351	3.43228	ENSMUSG00000042489	4	126556935	126593903	1	protein_coding
CLSTN2	-0.319664	0.259522	0.523607	0	-0.605124	0.0198172	0.134628	0	1.05142	0.00105404	0.00570488	1	0.724131	0.0540338	0.134011	0	0.122673	0.307363	0.209699	0.217985	0.134677	0.0712578	0.366506	0.638229	0.497234	0.183603	0.177271	0.40137	0.213245	0.141307	0.500656	0.254081	0.277322	ENSMUSG00000032452	9	97444395	98033181	-1	protein_coding
CLU	-1.64102	1.52448e-41	4.29343e-38	-1	-1.42449	6.53535e-20	8.38436e-17	-1	1.58776	1.95397e-36	3.4756e-34	1	1.723	3.573e-24	8.67707e-22	1	18.9476	20.8955	21.3621	6.00313	5.59161	7.01124	54.4567	68.8196	55.1574	16.3065	23.6712	21.4328	20.4017	6.20199	59.4779	20.4702	26.6379	ENSMUSG00000022037	14	65968483	65981548	1	protein_coding
CMBL	-0.852289	0.00258368	0.0180484	0	-0.98698	6.64936e-05	0.00176589	0	2.17057	1.16127e-14	3.79243e-13	1	2.10822	4.24935e-08	6.39573e-07	1	0.767729	0.853698	0.455665	0.110972	0.214587	0.188037	3.57523	4.82678	3.69487	0.901491	1.81469	2.1914	0.692364	0.171199	4.03229	1.63586	1.63293	ENSMUSG00000022235	15	31568791	31590119	1	protein_coding
CMPK2	-1.32347	4.37933e-07	1.15268e-05	-1	0.310832	0.0438911	0.227648	0	0.935177	4.85136e-06	4.74036e-05	0	2.83559	2.73789e-23	5.78853e-21	1	1.86017	1.5428	2.59249	0.258317	0.3948	0.919092	4.47698	3.14453	3.79876	4.81557	5.33364	4.69905	1.99849	0.52407	3.80676	4.94942	2.81968	ENSMUSG00000020638	12	26469204	26479835	1	protein_coding
CMYA5	-1.12654	2.81927e-05	0.00042122	-1	-0.663835	0.0025237	0.0311318	0	1.44063	1.05791e-08	1.70316e-07	1	2.09338	2.5685e-11	7.40908e-10	1	0.137333	0.328191	0.196245	0.0736094	0.0429922	0.0897721	0.682096	0.583329	0.668278	0.280137	0.274841	0.552009	0.22059	0.0687912	0.644568	0.368996	0.325736	ENSMUSG00000047419	13	93040713	93144724	-1	protein_coding
CNGB1	-0.212937	0.32901	0.598644	0	0.191696	0.47392	0.784679	0	-1.59052	7.62046e-08	1.06576e-06	-1	-1.13684	9.14398e-05	0.000613616	-1	0.368969	0.374149	0.398059	0.285582	0.292225	0.332194	0.086285	0.260863	0.23867	0.191322	0.214583	0.107588	0.380392	0.303334	0.195273	0.171164	0.262541	ENSMUSG00000031789	8	95239045	95306585	-1	protein_coding
CNGB3	NA	NA	NA	0	0.370262	0.11368	0.407474	0	NA	NA	NA	0	1.52489	0.000232922	0.0013801	1	0.0110931	0.0148157	0	0	0	0.00581163	0.0336785	0	0.0319653	0.0955372	0.0447623	0.0689079	0.00863627	0.00193721	0.0218813	0.0697358	0.0255476	ENSMUSG00000056494	4	19280850	19510623	1	protein_coding
CNN1	0.719316	5.64683e-12	5.07554e-10	0	0.665532	5.0014e-07	3.18371e-05	0	-1.0316	1.18765e-34	1.87577e-32	-1	-1.03046	2.5994e-12	9.05308e-11	-1	114.282	122.729	122.641	232.254	204.709	172.509	51.6688	53.7072	56.9182	109.532	92.4968	76.7542	119.884	203.157	54.0981	92.9277	117.517	ENSMUSG00000001349	9	22099216	22109630	1	protein_coding
CNPY2	-0.294277	0.0210754	0.0921906	0	-0.487024	0.00821215	0.0733988	0	1.03616	1.90618e-12	5.07603e-11	1	0.792195	3.81202e-05	0.000282382	0	110.127	86.2014	103.834	71.0763	89.4778	85.2171	215.402	215.064	161.645	97.9456	166.927	150.673	100.054	81.9237	197.37	138.515	129.466	ENSMUSG00000025381	10	128322459	128327187	1	protein_coding
CNTFR	-0.0551268	0.810531	0.920083	0	-0.386229	0.0596526	0.274982	0	1.3543	9.21106e-10	1.70806e-08	1	0.993563	7.88326e-05	0.000538669	0	1.51911	0.979117	1.09982	1.17785	1.42369	0.90022	3.16607	2.81722	3.90174	1.6922	2.89764	2.66797	1.19935	1.16725	3.29501	2.41927	2.02022	ENSMUSG00000028444	4	41657498	41697089	-1	protein_coding
CNTN3	-0.521922	0.0490948	0.17201	0	-0.152295	0.570093	0.835513	0	1.01405	0.00515905	0.0219048	1	1.44018	0.00056991	0.00301142	1	0.06021	0.0602707	0.0654091	0.0266907	0.0115446	0.0157657	0.115824	0.191621	0.134829	0.0730738	0.219825	0.0609479	0.0619633	0.0180003	0.147425	0.117949	0.0863343	ENSMUSG00000030075	6	102162655	102573101	-1	protein_coding
CNTNAP2	-0.995569	0.000347235	0.00346811	0	-0.181408	0.492714	0.795959	0	0.426815	0.219699	0.404907	0	1.81401	7.4324e-06	6.68507e-05	1	0.242799	0.126288	0.0997376	0.015579	0.0331345	0.0403113	0.225665	0.122101	0.330322	0.672551	0.108857	0.307243	0.156275	0.0296749	0.226029	0.362884	0.193716	ENSMUSG00000039419	6	45059357	47304213	1	protein_coding
COBLL1	0.778935	1.3653e-09	7.32406e-08	0	-0.0751593	0.577372	0.83839	0	-0.296505	0.0131518	0.0473574	0	-1.15345	3.75538e-14	1.77134e-12	-1	5.46931	6.82852	6.47122	13.1716	11.2052	9.25635	4.72184	4.98981	5.41656	6.16537	4.63925	4.45851	6.25635	11.2111	5.04274	5.08771	6.89946	ENSMUSG00000034903	2	65088339	65239403	-1	protein_coding
COCH	1.31313	8.60554e-07	2.08632e-05	1	1.28201	1.04412e-07	8.49458e-06	1	-2.39243	1.64488e-26	1.41483e-24	-1	-2.11862	3.40613e-09	6.51187e-08	-1	3.99711	2.85661	3.01643	18.9231	13.134	7.41114	0.582479	0.446638	0.466852	2.35387	1.79032	1.1148	3.29005	13.1561	0.498656	1.753	4.67445	ENSMUSG00000020953	12	51593341	51605773	1	protein_coding
COL11A1	-0.69738	4.36739e-19	1.39245e-16	0	-0.0919383	0.402307	0.738196	0	0.565981	2.62299e-07	3.34418e-06	0	1.19558	1.11581e-51	2.22803e-48	1	59.1908	67.4127	58.9738	39.8347	38.1073	38.7487	82.884	85.8257	97.1785	81.7961	83.1315	85.9617	61.8591	38.8969	88.6294	83.6298	68.2538	ENSMUSG00000027966	3	114030540	114220718	1	protein_coding
COL13A1	-0.16827	0.513263	0.753049	0	-0.719127	0.00717409	0.06662	0	1.18782	0.00100232	0.0054751	1	0.270192	0.513083	0.687695	0	0.1146	0.123405	0.0932113	0.0465329	0.0335424	0.165006	0.237421	0.291644	0.633163	0.0302773	0.148711	0.176192	0.110405	0.0816938	0.387409	0.118393	0.174475	ENSMUSG00000058806	10	61838236	61979108	-1	protein_coding
COL14A1	-1.73339	2.01745e-10	1.3e-08	-1	-1.20931	8.16753e-10	1.15439e-07	-1	1.80387	2.39822e-27	2.19689e-25	1	2.38158	6.84981e-11	1.82909e-09	1	10.2368	14.7574	11.6743	1.24419	1.4781	2.9297	32.9705	47.3128	45.4376	11.8162	13.5521	22.4527	12.2228	1.884	41.907	15.9403	17.9885	ENSMUSG00000022371	15	55307750	55520803	1	protein_coding
COL15A1	-0.733805	0.00394553	0.0253835	0	-0.463318	0.00784115	0.071228	0	1.21797	3.20467e-06	3.27821e-05	1	1.76371	3.83297e-16	2.59933e-14	1	0.607412	0.899456	0.667814	0.358419	0.365608	0.366824	1.32106	1.68009	1.28378	0.858904	1.10975	1.12018	0.724894	0.363617	1.42831	1.02961	0.886608	ENSMUSG00000028339	4	47208161	47313167	1	protein_coding
COL16A1	-0.583647	9.14535e-14	1.11179e-11	0	-0.323476	0.00632923	0.0613279	0	0.754854	3.83177e-12	9.81844e-11	0	1.02366	3.29617e-25	9.71075e-23	1	87.051	89.1295	88.4182	55.5104	58.5905	63.2625	134.393	129.284	162.42	110.947	113.154	123.531	88.1996	59.1211	142.032	115.877	101.308	ENSMUSG00000040690	4	130047840	130099283	1	protein_coding
COL1A2	-0.664856	1.91e-07	5.55742e-06	0	-0.214362	0.0662685	0.293475	0	0.583974	1.52604e-08	2.40815e-07	0	1.04835	3.96932e-12	1.32307e-10	1	3313.77	3429.75	3367.36	1667.88	2174.43	2478.22	4614.85	4412.65	5415.27	3850.25	4272.6	4508.12	3370.29	2106.84	4814.26	4210.32	3625.43	ENSMUSG00000029661	6	4504814	4541544	1	protein_coding
COL23A1	-1.0819	2.09221e-11	1.65207e-09	-1	-0.9052	1.161e-06	6.45432e-05	0	0.289323	0.0961511	0.224778	0	0.425856	0.0371187	0.0993239	0	2.97282	3.93845	3.73247	1.95304	2.07112	1.82781	3.54874	5.07586	3.73719	2.65068	1.65521	1.74232	3.54791	1.95066	4.1206	2.01607	2.90881	ENSMUSG00000063564	11	51289920	51583918	1	protein_coding
COL24A1	-1.10517	3.94036e-12	3.67869e-10	-1	-0.719606	2.67412e-05	0.000849504	0	0.546891	0.00110767	0.00594424	0	0.934982	4.49e-07	5.45552e-06	0	1.1991	1.77555	1.22203	0.755666	0.501685	0.565362	1.68621	1.9219	2.24808	0.889765	1.0633	1.48692	1.39889	0.607571	1.95206	1.14666	1.2763	ENSMUSG00000028197	3	145292472	145552011	1	protein_coding
COL25A1	-0.750952	0.00746109	0.041951	0	-0.197155	0.464849	0.780338	0	0.24293	0.509127	0.700489	0	1.11133	0.00635397	0.0233703	1	0.132475	0.250668	0.0939385	0.059128	0.0439558	0.0635221	0.1384	0.228494	0.175807	0.057537	0.172992	0.183926	0.159027	0.0555353	0.1809	0.138152	0.133404	ENSMUSG00000058897	3	130131501	130599877	1	protein_coding
COL26A1	-1.41839	1.06509e-07	3.33912e-06	-1	-1.07593	2.86178e-11	5.48607e-09	-1	1.92791	1.67166e-25	1.36725e-23	1	2.54286	1.80188e-17	1.54198e-15	1	1.87836	1.39602	1.13995	0.572646	0.515876	0.731755	5.01411	5.17543	7.10419	2.23009	2.72078	3.06	1.47144	0.606759	5.76458	2.67029	2.62827	ENSMUSG00000004415	5	136741759	136883209	-1	protein_coding
COL28A1	-2.25283	2.04833e-26	1.5733e-23	-1	-1.55594	5.1271e-13	1.64908e-10	-1	0.637889	0.00918836	0.0353833	0	1.37075	7.48629e-09	1.33222e-07	1	2.47732	3.82339	2.25816	0.415709	0.384096	0.507272	3.88336	6.27379	4.16428	1.13884	1.30171	1.27816	2.85296	0.435692	4.77381	1.23957	2.32551	ENSMUSG00000068794	6	7997808	8192617	-1	protein_coding
COL2A1	0.619288	0.0268142	0.110218	0	0.735713	0.00536457	0.0546551	0	-1.91111	1.08266e-41	2.44882e-39	-1	-0.58886	0.159323	0.308534	0	130.81	186.398	154.576	494.045	374.829	133.45	36.0618	42.7673	35.7309	264.359	124.093	42.8783	157.261	334.108	38.1867	143.777	168.333	ENSMUSG00000022483	15	97975602	98004695	-1	protein_coding
COL3A1	-1.08337	1.60568e-11	1.29204e-09	-1	-0.399062	0.000297118	0.0058992	0	0.52518	8.7348e-06	8.07418e-05	0	1.25677	3.22184e-12	1.10028e-10	1	2548.96	3108.32	2758.31	973.774	1193.49	1663.51	3549.52	3938.05	4286.05	2903.32	2955.4	3206.16	2805.2	1276.92	3924.54	3021.63	2757.07	ENSMUSG00000026043	1	45311538	45349706	1	protein_coding
COL8A2	-0.741205	0.00680138	0.0390917	0	-0.150851	0.371941	0.713308	0	0.98663	5.64601e-13	1.59877e-11	0	1.53941	1.8326e-05	0.000148953	1	102.884	83.8313	108.46	31.138	32.5229	69.6508	179.533	166.506	221.085	136.392	154.392	225.474	98.3918	44.4372	189.041	172.086	125.989	ENSMUSG00000056174	4	126286793	126314330	1	protein_coding
COL9A2	-1.07304	2.45172e-05	0.000376286	-1	-0.894533	1.68416e-07	1.25957e-05	0	1.75492	2.19565e-22	1.50661e-20	1	2.03013	1.83271e-12	6.50902e-11	1	1.60798	1.76146	1.20497	0.81085	0.618332	0.236396	4.41254	5.50979	5.19797	2.00571	2.85741	3.55029	1.5248	0.555193	5.0401	2.80447	2.48114	ENSMUSG00000028626	4	121039385	121055322	1	protein_coding
COL9A3	-0.212963	0.210645	0.460297	0	0.24209	0.158367	0.488757	0	1.1802	1.35622e-17	6.03091e-16	1	1.62076	2.44366e-14	1.19986e-12	1	10.774	15.7587	11.4094	15.3807	11.0945	8.46648	23.0234	32.6029	22.0759	47.7832	37.4072	27.8136	12.6474	11.6472	25.9007	37.668	21.9658	ENSMUSG00000027570	2	180597790	180622189	1	protein_coding
COLEC10	0.871828	1.19196e-11	1e-09	0	0.706758	0.00542682	0.0550538	0	-2.61889	8.23054e-34	1.21606e-31	-1	-2.48664	4.6766e-29	2.00103e-26	-1	1.92076	1.91104	2.1971	4.1889	3.43505	4.00155	0.262985	0.19175	0.350456	0.762893	0.33511	0.610131	2.00963	3.87517	0.268397	0.569378	1.68064	ENSMUSG00000038591	15	54410774	54466358	1	protein_coding
COLQ	-0.433129	0.043086	0.156439	0	-0.0346012	0.847799	0.955541	0	1.51081	2.76871e-18	1.29402e-16	1	1.91639	1.40695e-16	1.00734e-14	1	1.35624	0.954689	1.257	0.951761	0.647352	0.955997	3.48969	3.27805	3.4653	2.50074	3.38435	4.28398	1.18931	0.851703	3.41101	3.38969	2.21043	ENSMUSG00000057606	14	31523082	31591343	-1	protein_coding
COMP	-0.353419	0.0669393	0.213141	0	-1.04043	1.72114e-08	1.7397e-06	-1	1.40508	6.53722e-11	1.42099e-09	1	0.714516	9.48826e-05	0.00063388	0	3.44188	4.66129	5.97922	4.12975	3.63493	3.06621	9.87561	16.6197	11.533	5.51722	6.8586	4.67984	4.69413	3.6103	12.6761	5.68522	6.66644	ENSMUSG00000031849	8	70373558	70382066	1	protein_coding
COX4I2	NA	NA	NA	0	-0.449182	0.0899389	0.353932	0	1.03132	0.0057352	0.0239787	1	0.757692	0.0705586	0.165213	0	0.332908	0.469151	0.554974	0.183561	0.258764	0.20385	1.72907	1.07188	0.979431	0.200766	1.08511	0.513295	0.452344	0.215392	1.26013	0.599724	0.631897	ENSMUSG00000009876	2	152754173	152765037	1	protein_coding
CP	-1.18258	3.71042e-16	7.37631e-14	-1	-0.617688	1.26365e-05	0.00047148	0	1.13677	1.15762e-19	6.22461e-18	1	1.70599	2.4321e-23	5.20326e-21	1	8.60696	7.4244	7.8915	2.92508	2.40143	3.24575	12.0224	14.9614	15.4988	10.3239	8.10566	10.4971	7.97429	2.85742	14.1609	9.64222	8.6587	ENSMUSG00000003617	3	19957054	20009145	1	protein_coding
CPB1	-0.759882	0.00722891	0.0408953	0	-0.540324	0.0199543	0.135124	0	2.22444	7.44191e-22	4.81778e-20	1	2.38431	2.82565e-11	8.06027e-10	1	0.586028	0.386823	1.02708	0.14509	0.117509	0.427701	3.04043	3.09886	3.49728	1.0461	1.96744	2.97318	0.666644	0.2301	3.21219	1.99557	1.52613	ENSMUSG00000011463	3	20248264	20275733	-1	protein_coding
CPN2	NA	NA	NA	0	0.483862	0.0563348	0.266381	0	-0.177907	0.633915	0.793304	0	1.07978	0.00945636	0.0324623	1	0.0171144	0.099069	0.0290312	0.0103525	0.0155809	0.0478234	0.0207808	0.06169	0.0109619	0.0604828	0.111805	0.114505	0.0484049	0.0245856	0.0311442	0.0955976	0.0499331	ENSMUSG00000023176	16	30256378	30267532	-1	protein_coding
CPQ	-0.502616	8.3e-07	2.02387e-05	0	-0.470958	2.08966e-06	0.000105291	0	1.11744	2.68043e-32	3.36357e-30	1	1.15757	1.03268e-24	2.94577e-22	1	48.1906	41.9478	44.5279	35.7074	27.5781	32.6521	84.6629	92.697	99.9523	65.6379	64.2342	74.2038	44.8888	31.9792	92.4374	68.0253	59.3327	ENSMUSG00000039007	15	33083129	33594552	1	protein_coding
CPXM1	-1.09618	8.62043e-06	0.000154309	-1	-0.932546	1.01734e-12	2.9767e-10	0	1.41258	8.00079e-65	5.8633e-62	1	1.76706	1.74769e-15	1.02305e-13	1	50.8927	52.2824	47.6538	12.7232	16.4281	26.0572	120.879	126.852	131.382	53.3764	68.5352	74.8471	50.2763	18.4028	126.371	65.5862	65.1591	ENSMUSG00000027408	2	130390775	130397574	-1	protein_coding
CPXM2	-1.01335	2.92622e-10	1.80709e-08	-1	-0.825647	1.10373e-06	6.15653e-05	0	2.04231	1.75925e-63	1.19375e-60	1	2.13263	9.72776e-24	2.21288e-21	1	13.4851	13.8059	16.7275	6.25752	5.65526	9.58269	47.1676	59.5564	55.9807	20.4296	35.2534	36.7452	14.6728	7.16516	54.2349	30.8094	26.7206	ENSMUSG00000030862	7	132032687	132154739	-1	protein_coding
CPZ	-1.255	1.33243e-09	7.17052e-08	-1	-0.990064	1.83482e-06	9.47403e-05	0	2.72043	1.16666e-86	1.94312e-83	1	2.73559	1.37005e-23	3.00258e-21	1	4.8193	3.47589	3.74573	1.05314	1.23532	1.99362	28.445	24.0655	27.5994	6.69118	12.8391	16.5142	4.01364	1.42736	26.7033	12.0148	11.0398	ENSMUSG00000036596	5	35502218	35525698	-1	protein_coding
CRABP1	-0.715066	0.0106494	0.0549646	0	-0.0659617	0.756934	0.920597	0	1.52548	1.18386e-06	1.32496e-05	1	2.35443	2.84728e-11	8.10246e-10	1	105.643	54.3049	69.9154	22.3024	27.2696	49.7597	325.201	301.814	178.89	179.545	286.125	333.761	76.6211	33.1106	268.635	266.477	161.211	ENSMUSG00000032291	9	54764748	54773110	1	protein_coding
CRABP2	-0.780678	4.49664e-05	0.000621647	0	-0.153815	0.484062	0.791042	0	0.863652	6.53121e-07	7.67532e-06	0	1.44114	1.00532e-07	1.40268e-06	1	11.6497	10.9085	11.9665	4.08508	7.1868	7.21887	22.464	22.2807	15.6916	12.0618	25.757	16.8354	11.5082	6.16358	20.1454	18.2181	14.0088	ENSMUSG00000004885	3	87948666	87953376	1	protein_coding
CRCT1	1.333	1.91258e-12	1.8574e-10	1	1.53761	1.83371e-10	2.96918e-08	1	-1.0914	1.94629e-05	0.000167408	-1	-0.560009	0.0298809	0.0834152	0	12.5358	6.55302	10.6703	35.0773	25.6211	28.1229	4.19666	4.01702	3.39306	23.5275	21.1938	9.38314	9.91971	29.6071	3.86891	18.0348	15.3576	ENSMUSG00000027913	3	93014205	93015687	-1	protein_coding
CREB3L3	-0.520152	0.0501512	0.174625	0	-0.468038	0.0183445	0.127852	0	1.72113	2.07959e-14	6.68424e-13	1	1.82175	3.67701e-10	8.53741e-09	1	0.513653	0.51462	0.533394	0.393723	0.206506	0.351652	1.92504	1.80493	1.78522	0.990161	1.30619	1.56816	0.520556	0.317294	1.8384	1.28817	0.991104	ENSMUSG00000035041	10	81084324	81098874	-1	protein_coding
CREBRF	-0.492058	0.000220984	0.00239218	0	-0.311634	0.0203223	0.136722	0	0.847929	1.27905e-10	2.64485e-09	0	1.04156	1.52383e-12	5.48791e-11	1	4.67507	5.62745	4.92389	2.55805	3.09253	4.59881	8.7326	8.26585	8.59996	6.74345	6.52168	7.78385	5.07547	3.41646	8.5328	7.01633	6.01027	ENSMUSG00000048249	17	26715650	26776635	1	protein_coding
CRIM1	0.988225	7.00657e-11	5e-09	0	0.222913	0.246291	0.600619	0	-0.237614	0.22657	0.413272	0	-1.00173	1.43723e-08	2.39596e-07	-1	5.35419	5.24136	4.56942	13.5959	10.8776	7.98266	3.04202	3.37357	5.60828	5.63814	4.66217	4.50161	5.05499	10.8187	4.00796	4.93397	6.20391	ENSMUSG00000024074	17	78200248	78376592	1	protein_coding
CRISPLD1	-0.932661	2.03861e-05	0.0003256	0	-0.853185	2.87758e-06	0.000138706	0	2.00524	5.28025e-33	7.27364e-31	1	2.05756	1.37849e-16	9.98903e-15	1	2.5697	1.81801	1.43874	0.738234	0.796991	1.29762	9.02671	9.895	7.28336	3.47374	3.96176	6.03352	1.94215	0.944282	8.73502	4.48967	4.02778	ENSMUSG00000025776	1	17727045	17766344	1	protein_coding
CRLF1	0.662641	3.12162e-07	8.57709e-06	0	1.09764	5.37635e-15	2.71717e-12	1	-1.66038	9.3079e-84	1.31177e-80	-1	-1.1333	3.76795e-11	1e-09	-1	121.504	121.023	118.174	219.449	228.788	150.949	34.7364	36.5526	31.6187	99.7032	85.8864	69.7706	120.234	199.729	34.3026	85.1201	109.846	ENSMUSG00000007888	8	70493158	70504081	1	protein_coding
CROCC2	-0.318607	0.127954	0.335637	0	-0.111611	0.646649	0.874326	0	-1.12874	2.222e-06	2.35041e-05	-1	-0.905982	0.000819343	0.00411756	0	0.425579	0.451698	0.4905	0.463289	0.262727	0.351081	0.157934	0.190795	0.200301	0.190627	0.170564	0.137629	0.455926	0.359032	0.18301	0.166273	0.29106	ENSMUSG00000084989	1	93168725	93231072	1	protein_coding
CSAD	-0.701583	9.20891e-09	3.92e-07	0	-0.352972	0.0149346	0.110838	0	0.813097	4.80787e-09	8.22455e-08	0	1.17267	1.38629e-16	1.00053e-14	1	14.0997	13.5873	11.7768	8.27549	6.89933	8.92836	19.6319	20.4517	26.8328	15.7774	17.0092	19.6203	13.1546	8.03439	22.3055	17.469	15.2409	ENSMUSG00000023044	15	102176998	102189043	-1	protein_coding
CSRNP1	-0.153891	0.363657	0.633016	0	0.550461	0.00525495	0.0539004	0	-1.34868	9.23374e-10	1.71053e-08	-1	-0.614432	0.000132729	0.000852189	0	5.03873	7.22329	7.83225	6.64733	6.24267	6.1409	2.84793	1.66446	2.53363	4.72228	3.48109	2.9243	6.69809	6.34363	2.34867	3.70922	4.77491	ENSMUSG00000032515	9	119971163	119984658	-1	protein_coding
CST3	-0.571839	1.05308e-08	4.41564e-07	0	-0.780508	6.60957e-05	0.00176093	0	1.59617	5.15326e-20	2.86969e-18	1	1.30425	6.41986e-14	2.88428e-12	1	505.411	409.479	502.467	326.936	311.553	327.635	1576.49	1623.12	1015.66	562.991	801.321	966.943	472.452	322.041	1405.09	777.085	744.167	ENSMUSG00000027447	2	148871722	148875692	-1	protein_coding
CTGF	0.921684	7.97525e-05	0.00101404	0	0.633584	0.000372846	0.00710665	0	-0.830272	4.8265e-17	2.02348e-15	0	-1.04521	0.00131709	0.00615251	-1	208.145	208.291	215.68	669.424	478.827	308.944	99.3237	119.906	110.08	255.396	152.589	152.591	210.705	485.732	109.77	186.859	248.266	ENSMUSG00000019997	10	24595442	24598683	1	protein_coding
CTLA2B	0.646564	0.012022	0.0601385	0	0.553999	0.0227	0.147312	0	1.10879	0.00104125	0.00565068	1	1.27583	1.1561e-09	2.4e-08	1	1.17002	0.588058	1.28223	1.90577	1.71791	1.87747	3.83603	2.39238	1.4519	4.20266	4.28163	4.61282	1.01344	1.83372	2.5601	4.3657	2.44324	ENSMUSG00000074874	13	60895351	60897447	-1	protein_coding
CTLA4	-0.159885	0.571501	0.79288	0	0.470928	0.0386096	0.210041	0	-1.09308	0.00423753	0.0185893	-1	-0.24676	0.526081	0.697881	0	0.144358	0.570021	0.571572	0.530596	0.354565	0.266161	0.139357	0	0	0.251786	0.199266	0.390423	0.42865	0.383774	0.0464523	0.280492	0.284842	ENSMUSG00000026011	1	60887000	60915832	1	protein_coding
CTNNA2	-1.08715	3.35916e-10	2.0225e-08	-1	-1.21411	3.04243e-14	1.30107e-11	-1	1.10558	2.92447e-10	5.79861e-09	1	1.0021	8.80079e-09	1.53851e-07	1	2.66557	3.24864	1.94949	0.978073	1.08185	1.28714	4.51028	6.07937	4.80265	2.33196	1.77373	2.41082	2.62123	1.11569	5.13077	2.17217	2.75996	ENSMUSG00000063063	6	76881637	77979699	-1	protein_coding
CTNND2	0.738495	0.000217012	0.00235825	0	0.103571	0.690733	0.893646	0	-0.504073	0.0921755	0.217774	0	-1.19293	1.18659e-06	1.2815e-05	-1	0.481315	0.344291	0.400567	0.919326	0.661347	0.659785	0.319138	0.289275	0.134239	0.387798	0.267444	0.238101	0.408724	0.746819	0.247551	0.297781	0.425219	ENSMUSG00000022240	15	30172593	31029311	1	protein_coding
CTRC	-0.0725487	0.787339	0.908526	0	NA	NA	NA	0	-1.00595	0.00423817	0.0185893	-1	0.356267	0.394341	0.583082	0	0.12873	0.505955	0.706182	0.319157	0.362351	0.275245	1.71188e-08	6.96577e-06	0	1.01582	0.635187	0.0975938	0.446956	0.318918	2.32763e-06	0.582867	0.337186	ENSMUSG00000062478	4	141814962	141846359	-1	protein_coding
CTSF	-0.236209	0.0607963	0.199289	0	-0.606464	9.60211e-07	5.50323e-05	0	1.46223	5.9003e-49	2.25207e-46	1	1.06843	1.57922e-12	5.65342e-11	1	11.5852	10.6735	11.7709	10.7179	8.07731	10.4587	28.7684	31.23	30.0581	17.237	19.4888	22.5434	11.3432	9.7513	30.0188	19.7564	17.7174	ENSMUSG00000083282	19	4855129	4860912	1	protein_coding
CTSK	-0.465007	2.43376e-05	0.000374551	0	-0.354796	0.00608386	0.0596161	0	0.987762	1.5173e-28	1.55298e-26	0	1.08359	5.30093e-13	2.05308e-11	1	154.265	132.606	147.667	98.497	96.6864	120.779	271.894	279.231	268.338	178.23	226.155	245.676	144.846	105.321	273.154	216.687	185.002	ENSMUSG00000028111	3	95499256	95509362	1	protein_coding
CTSO	-0.57639	1.04939e-05	0.00018281	0	-0.0736815	0.574809	0.837629	0	0.774664	2.74992e-09	4.82118e-08	0	1.30155	1.72508e-19	2.03956e-17	1	12.4751	10.2899	12.0914	7.77021	6.8147	9.21588	16.2649	20.0053	20.9433	17.4833	17.5377	20.8	11.6188	7.9336	19.0712	18.607	14.3076	ENSMUSG00000028015	3	81932601	81956725	1	protein_coding
CTSW	0.359398	0.196035	0.440275	0	NA	NA	NA	0	-0.947414	0.0150036	0.0526995	0	-1.34543	0.000387063	0.00216157	-1	0.388091	0.364839	0.622352	0.678355	0.661337	0.77012	0.0289966	0.173862	0.144103	0.23102	0.166992	0.141436	0.458427	0.703271	0.115654	0.179816	0.364292	ENSMUSG00000024910	19	5465240	5468498	-1	protein_coding
CX3CR1	0.528995	0.026015	0.10786	0	2.26862	5.30244e-20	7.36951e-17	1	-1.02231	0.0032116	0.0146952	-1	1.14783	1.86582e-06	1.9326e-05	1	0.862965	0.589695	0.980703	1.04819	1.00871	1.85569	0.358703	0.416525	0.0653128	3.36574	2.37822	3.30898	0.811121	1.3042	0.28018	3.01765	1.35329	ENSMUSG00000052336	9	119901616	120069879	-1	protein_coding
CXADR	0.313392	0.0339306	0.13205	0	0.718684	0.000946189	0.0147069	0	-1.16671	1.37867e-09	2.5e-08	-1	-0.627514	0.00329628	0.0134173	0	1.75987	1.55859	1.26617	1.99537	1.90062	1.85497	0.815869	0.645853	0.607838	1.2113	1.49306	1.05412	1.52821	1.91699	0.689853	1.25283	1.34697	ENSMUSG00000022865	16	78301496	78359785	1	protein_coding
CXCL1	-0.338354	0.0376062	0.142148	0	0.0265671	0.905969	0.972675	0	-2.23051	5.47491e-27	4.89297e-25	-1	-1.87726	1.71086e-21	2.79507e-19	-1	9.88865	14.0113	11.2878	7.85838	9.84798	8.96793	1.91004	1.91988	2.39576	2.41193	1.55169	2.68261	11.7293	8.89143	2.07523	2.21541	6.22783	ENSMUSG00000029380	5	90891241	90893115	1	protein_coding
CXCL10	-0.713543	0.0117543	0.0591142	0	0.953322	4.64501e-05	0.00132881	0	-0.641206	0.0189884	0.063476	0	1.37887	0.000509921	0.00273955	1	8.38901	7.82368	13.9126	1.27207	3.50134	5.2787	7.62057	6.17388	3.12518	13.2758	18.3028	10.2843	10.0418	3.3507	5.63988	13.9543	8.24666	ENSMUSG00000034855	5	92346638	92348889	-1	protein_coding
CXCL12	-1.40051	6.52486e-37	1.22508e-33	-1	-0.856516	1.58314e-08	1.61e-06	0	1.3242	1.63099e-18	7.82237e-17	1	1.86758	5.6967e-50	1.02375e-46	1	105.148	125.036	115.164	37.5362	40.1769	46.7434	228.761	348.443	313.19	137.187	167.771	154.154	115.116	41.4855	296.798	153.037	151.609	ENSMUSG00000061353	6	117168535	117181367	1	protein_coding
CXCL14	0.245936	0.0503809	0.17528	0	0.679089	6.88711e-07	4.20769e-05	0	-1.05685	4.58581e-15	1.57334e-13	-1	-0.590071	2.25002e-05	0.000178303	0	51.5788	45.523	59.0523	59.7472	57.4452	72.8396	25.6009	23.5071	20.0386	44.5902	38.5397	35.0894	52.0514	63.344	23.0489	39.4064	44.4627	ENSMUSG00000021508	13	56288647	56296551	-1	protein_coding
CXCL2	-0.433141	0.0919266	0.268667	0	0.319719	0.214369	0.564221	0	-1.01703	0.00716194	0.0287183	-1	-1.14299	0.000210073	0.001266	-1	1.85664	3.95652	4.74865	2.19158	1.72904	3.4374	1.06391	0.164356	0.109936	1.33912	0.775433	0.7807	3.5206	2.45267	0.446067	0.965084	1.84611	ENSMUSG00000058427	5	90903871	90905938	1	protein_coding
CXCL5	-0.388745	0.00290602	0.0198568	0	0.176858	0.367143	0.709856	0	-1.78968	4.76967e-27	4.30469e-25	-1	-1.17862	6.18476e-10	1.37048e-08	-1	35.0541	43.1927	44.1015	29.1452	28.0521	36.299	9.06434	13.158	9.04671	16.4121	11.482	9.53364	40.7828	31.1654	10.423	12.4759	23.7118	ENSMUSG00000029371	5	90759360	90761624	1	protein_coding
CXCL9	-0.889672	0.000803523	0.00694879	0	0.373972	0.0797167	0.328217	0	-0.215414	0.466935	0.66398	0	1.373	2.83754e-07	3.58856e-06	1	0.530139	0.886083	1.31554	0.475039	0.254796	0.400353	0.844417	0.658589	0.647095	1.15211	0.867712	1.04341	0.910587	0.376729	0.7167	1.02108	0.756274	ENSMUSG00000029417	5	92321347	92328079	-1	protein_coding
CXCR4	-0.259549	0.344637	0.612954	0	0.308983	0.215979	0.565518	0	-1.26265	0.00101401	0.00552577	-1	-0.582133	0.116317	0.244454	0	0.530964	1.01223	1.4672	0.573914	0.736529	0.669342	0.469811	0.127434	0.144041	0.641156	0.279757	0.210442	1.00346	0.659928	0.247095	0.377118	0.571902	ENSMUSG00000045382	1	128588199	128592293	-1	protein_coding
CXCR6	1.82323	2.31429e-15	4.15737e-13	1	1.31415	1.06876e-06	6.00158e-05	1	-1.94169	3.13477e-08	4.6807e-07	-1	-1.34104	0.000776124	0.00393337	-1	1.11888	0.657239	1.33703	6.85757	5.61885	3.41094	0.19538	0.158943	0.0574259	1.76109	1.38235	0.42612	1.03772	5.29579	0.13725	1.18985	1.91515	ENSMUSG00000048521	9	123806475	123811760	1	protein_coding
CYB561	-0.769577	0.000571093	0.0052734	0	-0.409235	0.0254037	0.159399	0	1.07006	1.19e-07	1.61075e-06	1	1.50997	9.37518e-11	2.44886e-09	1	0.958454	1.07022	0.935682	0.574994	0.493354	0.550267	1.64353	2.46396	2.01299	1.39977	1.49135	1.58736	0.988119	0.539538	2.04016	1.49283	1.26516	ENSMUSG00000019590	11	105933702	105953336	-1	protein_coding
CYB5R2	-0.532236	0.0600698	0.197482	0	-0.293012	0.260895	0.616843	0	1.03978	0.00199234	0.00981228	1	1.489	8.18898e-05	0.000557651	1	0.467789	0.284843	0.462603	0.239097	0.139565	0.271098	0.661492	1.09348	1.0749	0.631395	0.623854	0.981536	0.405078	0.216587	0.943291	0.745595	0.577638	ENSMUSG00000048065	7	107748455	107758032	-1	protein_coding
CYBB	-0.228661	0.292374	0.561105	0	1.11465	1.40798e-09	1.87859e-07	1	-0.432284	0.0522469	0.14085	0	1.01869	6.97534e-06	6.3374e-05	1	1.53771	2.1344	2.18541	1.63892	1.05202	2.16856	1.69418	1.1881	0.96016	3.45791	2.65677	3.76404	1.95251	1.61983	1.28081	3.29291	2.03652	ENSMUSG00000015340	X	9435252	9487771	-1	protein_coding
CYBRD1	-0.721235	0.00127823	0.0101264	0	-0.491064	0.00440058	0.0474115	0	1.59701	3.90667e-26	3.31361e-24	1	1.80531	1.95612e-12	6.91996e-11	1	1.20752	1.06901	0.838338	0.343747	0.603251	0.778379	3.14285	3.14134	2.962	1.52519	2.55508	2.35625	1.03829	0.575126	3.08206	2.14551	1.71025	ENSMUSG00000027015	2	71117923	71142926	1	protein_coding
CYGB	-0.990506	1.85265e-08	7.2636e-07	0	-0.977502	1.44322e-08	1.4858e-06	0	1.10158	3.26206e-17	1.38986e-15	1	1.06014	3.45605e-06	3.36898e-05	1	4.03779	3.90219	3.63858	1.52557	1.58065	2.33214	7.65715	8.84026	7.40163	3.21608	3.40481	4.95167	3.85952	1.81279	7.96635	3.85752	4.37404	ENSMUSG00000020810	11	116645595	116654313	-1	protein_coding
CYP1A1	0.805947	0.00121938	0.00977938	0	NA	NA	NA	0	NA	NA	NA	0	-1.29719	0.00183906	0.00820703	-1	0.0206617	0	0	0.264217	0.18332	0.0542582	0.0124907	0	0	0	0.0118921	0.029742	0.00688723	0.167265	0.00416357	0.013878	0.0480485	ENSMUSG00000032315	9	57687928	57703824	1	protein_coding
CYP26B1	0.849835	2.29487e-09	1.15757e-07	0	-0.196126	0.226233	0.579054	0	-0.416309	0.00734112	0.0292893	0	-1.49007	5.31404e-20	6.92019e-18	-1	2.05959	1.80519	2.1677	4.49325	3.23268	3.87813	1.34322	1.50938	1.38959	1.32893	1.11766	1.32248	2.01083	3.86802	1.41406	1.25636	2.13732	ENSMUSG00000063415	6	84571414	84593908	-1	protein_coding
CYP2F2	-1.35482	1.70481e-06	3.71714e-05	-1	-1.50945	4.45742e-10	6.63757e-08	-1	2.36147	3.9619e-17	1.67635e-15	1	2.55978	5.29198e-11	1.44313e-09	1	0.345394	0.508042	0.383701	0	0.0972192	0.0790727	2.6506	4.3749	2.13832	0.533132	0.759938	0.958368	0.412379	0.058764	3.05461	0.750479	1.06906	ENSMUSG00000052974	7	27119909	27133660	1	protein_coding
CYP2J9	-0.632672	0.00897894	0.0482144	0	-0.572357	0.00715161	0.0665763	0	0.888047	0.000302564	0.00193078	0	1.01013	0.000128743	0.000829264	1	0.814963	1.28333	0.866781	0.554781	0.493908	0.682663	1.78052	2.31432	1.47606	0.9801	1.24043	1.31455	0.988358	0.577117	1.85697	1.17836	1.1502	ENSMUSG00000015224	4	96568429	96591578	-1	protein_coding
CYP4F18	-0.375563	0.183206	0.421888	0	0.597967	0.022335	0.145566	0	-1.21512	0.00173137	0.00866207	-1	0.042259	0.903553	0.951384	0	0.26653	0.767041	0.894496	0.460702	0.303004	0.496618	0.360012	0.159579	0	0.425988	0.426395	0.43412	0.642689	0.420108	0.173197	0.428834	0.416207	ENSMUSG00000003484	8	71988482	72009626	-1	protein_coding
CYP4V3	-0.477022	0.000239067	0.00254713	0	-0.217055	0.0861113	0.345124	0	0.766771	8.59405e-12	2.09935e-10	0	1.035	3.40077e-12	1.15095e-10	1	3.36139	3.53744	3.37011	2.71457	2.17029	2.53991	5.52621	5.58556	5.61767	4.31517	5.37482	4.95279	3.42298	2.47492	5.57648	4.88093	4.08883	ENSMUSG00000079057	8	45304944	45333216	-1	protein_coding
CYP7B1	-1.50242	1.41461e-18	4.42667e-16	-1	-0.595819	2.40932e-05	0.000781762	0	0.736844	2.03106e-07	2.63535e-06	0	1.70839	8.5214e-20	1.06346e-17	1	6.20912	7.25294	6.07318	1.65608	1.89847	2.59627	9.76778	11.9748	9.42079	6.84589	6.34012	7.50165	6.51175	2.05027	10.3878	6.89589	6.46142	ENSMUSG00000039519	3	18071950	18243338	-1	protein_coding
CYR61	0.354484	0.000729234	0.00644678	0	0.396253	0.0019157	0.0250786	0	-1.20454	3.74626e-35	6.07392e-33	-1	-1.12404	4.84167e-16	3.19888e-14	-1	569.885	501.573	546.878	797.324	733.403	595.369	202.78	211.634	240.269	347.993	287.265	264.937	539.445	708.699	218.228	300.065	441.609	ENSMUSG00000028195	3	145646976	145649981	-1	protein_coding
CYS1	-0.556773	0.0116534	0.0587996	0	-0.674375	2.93269e-05	0.000917662	0	1.66798	9.32997e-22	5.97673e-20	1	1.56966	5.64231e-12	1.82699e-10	1	3.72216	3.68791	4.00631	2.0302	2.14834	3.15952	10.6099	11.0709	15.0245	7.02862	6.92257	8.86718	3.80546	2.44602	12.2351	7.60612	6.52318	ENSMUSG00000062563	12	24665838	24681813	-1	protein_coding
D930048N14RIK	0.419957	0.134697	0.346177	0	-0.126764	0.559498	0.831556	0	-0.100561	0.791844	0.896598	0	-1.08037	0.00896994	0.0311435	-1	0.155792	0.0626029	0.0296132	0.126978	0.134729	0.228821	0.0188567	0.0373955	0.150166	0.092724	0.0179297	0.0223624	0.0826694	0.163509	0.0688061	0.0443387	0.0898309	ENSMUSG00000052563	11	51650954	51657681	1	protein_coding
DAPK2	0.1507	0.526755	0.76306	0	0.33158	0.0723955	0.310309	0	0.855117	0.000592026	0.00347979	0	1.08863	3.19483e-07	3.98988e-06	1	0.970893	0.753814	1.24083	1.20278	1.11402	1.27444	1.74353	1.7919	1.9587	2.46128	2.38081	2.45341	0.988512	1.19708	1.83138	2.43183	1.6122	ENSMUSG00000032380	9	66158223	66272242	1	protein_coding
DBF4	0.292294	0.000339001	0.00340169	0	0.424895	0.000376097	0.00716044	0	-1.09434	8.21013e-33	1.08214e-30	-1	-0.930539	1.09084e-16	8.03424e-15	0	24.1909	23.9021	23	31.5043	30.1128	27.0716	10.4983	10.6381	10.206	17.1902	13.6379	13.6691	23.6977	29.5629	10.4475	14.8324	19.6351	ENSMUSG00000002297	5	8396973	8422716	-1	protein_coding
DBP	-0.932863	5.76918e-08	1.96152e-06	0	-0.470634	0.0032999	0.0382193	0	1.43292	6.41961e-22	4.20049e-20	1	1.90723	5.79784e-23	1.17071e-20	1	3.91473	3.96899	3.89824	1.62683	1.77065	2.43757	9.46778	10.6884	11.0534	6.47754	6.27976	8.25765	3.92732	1.94502	10.4032	7.00498	5.82013	ENSMUSG00000059824	7	45705088	45710203	1	protein_coding
DCHS2	-0.703265	0.00644648	0.0374854	0	-1.08901	3.57284e-06	0.000164352	-1	1.28448	3.4863e-07	4.34211e-06	1	0.820539	0.0109987	0.0367736	0	0.106299	0.204259	0.150038	0.0597262	0.0860481	0.0889522	0.327908	0.426177	0.451483	0.09971	0.125376	0.220605	0.153532	0.0782422	0.401856	0.148564	0.195548	ENSMUSG00000102692	3	83127948	83357209	1	protein_coding
DCLK3	-0.00929566	0.972977	0.989073	0	0.316885	0.236017	0.589663	0	0.94685	0.00892632	0.0345602	0	1.30661	0.000944654	0.00465616	1	0.10699	0.0597895	0.113593	0.0325093	0.0811456	0.168457	0.215931	0.256846	0.258307	0.166169	0.42108	0.495675	0.0934575	0.0940373	0.243695	0.360975	0.198041	ENSMUSG00000032500	9	111439081	111489118	1	protein_coding
DCN	-0.951637	0.000783639	0.0068152	0	-0.90908	9.34336e-07	5.3734e-05	0	1.90007	1.57314e-67	1.44107e-64	1	1.76031	9.56469e-06	8.38883e-05	1	415.742	327.499	395.353	70.4485	70.2579	186.835	1322.76	1436.56	1349.2	478.166	606.5	964.68	379.531	109.18	1369.51	683.115	635.333	ENSMUSG00000019929	10	97479500	97518162	1	protein_coding
DCST2	NA	NA	NA	0	0.228183	0.355509	0.701407	0	0.375777	0.281507	0.478297	0	1.22836	0.00324242	0.0132371	1	0.0599845	0.0323047	0	0	0.0109156	0.0378407	0.0579593	0.143865	0.0232868	0.112283	0.124277	0.172967	0.0307631	0.0162521	0.075037	0.136509	0.0646403	ENSMUSG00000109293	3	89361975	89377549	1	protein_coding
DCSTAMP	-0.360874	0.195975	0.440275	0	0.198841	0.401694	0.738012	0	-1.20953	0.00169744	0.00851091	-1	-0.546565	0.161125	0.310965	0	0.279046	0.489613	0.445409	0.358725	0.228465	0.234957	0.117767	0.117049	0	0.149653	0.0963077	0.188078	0.404689	0.274049	0.078272	0.14468	0.225422	ENSMUSG00000022303	15	39745932	39760934	1	protein_coding
DDIAS	0.512343	1.06691e-05	0.00018491	0	0.664565	1.20709e-05	0.000458586	0	-1.32139	6.15852e-32	7.5725e-30	-1	-1.10073	6.10681e-12	1.96325e-10	-1	14.6631	14.9925	15.1029	25.9754	21.7973	19.7169	6.20434	5.46577	5.84018	11.0562	8.61628	8.63682	14.9195	22.4965	5.83676	9.43643	13.1723	ENSMUSG00000030641	7	92857525	92874247	-1	protein_coding
DDO	-0.329688	0.242577	0.50246	0	-0.303047	0.234968	0.588569	0	0.867175	0.00912514	0.0351739	0	1.03209	0.0022277	0.00964442	1	0.401689	0.258237	0.228798	0.399963	0.154495	0.128891	0.714099	0.455661	0.862538	0.625849	0.424604	0.362427	0.296241	0.227783	0.677433	0.47096	0.418104	ENSMUSG00000063428	10	40630011	40681847	1	protein_coding
DDX58	-0.839178	3.88663e-07	1.03754e-05	0	0.417493	0.000282363	0.00568751	0	0.172844	0.192971	0.369984	0	1.48215	6.26257e-17	4.85106e-15	1	31.6661	37.1089	43.7861	16.3859	17.7219	26.6131	40.9121	40.4809	36.7038	64.967	54.8596	49.441	37.5204	20.2403	39.3656	56.4225	38.3872	ENSMUSG00000040296	4	40203773	40239828	-1	protein_coding
DDX60	-0.798039	0.00310055	0.0208987	0	0.285544	0.0287665	0.173389	0	0.995402	5.53093e-08	7.92276e-07	0	2.0024	1.559e-06	1.64038e-05	1	2.12099	2.73151	3.30075	0.191846	0.36025	1.19836	5.51393	4.89871	7.03584	8.65254	6.88483	6.85503	2.71775	0.583485	5.81616	7.46413	4.14538	ENSMUSG00000037921	8	61928087	62038244	1	protein_coding
DEFB42	0.274877	0.332857	0.602143	0	-0.142322	0.577614	0.838393	0	-0.510991	0.184207	0.358038	0	-1.22543	0.00179796	0.00805563	-1	1.27947	0.502124	0.260582	0.404354	1.49655	0.699276	0.252749	0.253199	1.27449	0.166053	0.408215	0.299105	0.680725	0.866727	0.593479	0.291124	0.608014	ENSMUSG00000054763	14	63046991	63058149	1	protein_coding
DEPDC1A	0.218408	0.0183753	0.0832493	0	0.441189	0.000282858	0.0056906	0	-1.08285	1.45308e-27	1.39382e-25	-1	-0.829148	2.39323e-12	8.38377e-11	0	21.8802	23.0845	21.3594	31.7745	23.2174	24.0968	9.00316	8.80278	10.3709	14.6004	13.6409	13.7568	22.108	26.3629	9.39228	13.9994	17.9656	ENSMUSG00000028175	3	159495433	159529955	1	protein_coding
DEPDC1B	-0.104194	0.390335	0.657578	0	0.3864	0.0409958	0.217396	0	-1.32413	5.36708e-16	2.01084e-14	-1	-0.788234	1.28019e-06	1.37187e-05	0	5.1053	5.15245	5.16892	5.51571	4.12713	4.70755	1.94221	1.75165	1.72176	2.7202	2.57659	2.5218	5.14222	4.78346	1.80521	2.6062	3.58427	ENSMUSG00000021697	13	108316332	108407782	1	protein_coding
DEPTOR	-0.926003	2.48988e-05	0.000380761	0	-1.33879	9.12973e-12	2.05764e-09	-1	1.24217	3.83547e-08	5.66235e-07	1	0.850374	0.00026862	0.00156988	0	0.865228	1.6432	1.41016	1.00432	0.444301	0.583882	2.08873	3.86025	3.33841	0.680546	1.12843	1.67858	1.3062	0.677501	3.0958	1.16252	1.5605	ENSMUSG00000022419	15	55112317	55259271	1	protein_coding
DHX58	-1.10096	0.000101517	0.00124037	-1	0.365308	0.00548892	0.0554079	0	0.77765	0.000114448	0.000820989	0	2.55359	2.85189e-11	8.10246e-10	1	9.11572	10.619	17.2267	1.15241	1.61014	3.90209	25.175	19.5754	17.8315	31.3661	27.4795	26.1571	12.3205	2.22155	20.8606	28.3342	15.9342	ENSMUSG00000017830	11	100694884	100704271	-1	protein_coding
DIAPH3	0.295704	0.000475413	0.00454385	0	0.631116	1.14265e-05	0.000435096	0	-1.52924	6.47269e-36	1.09802e-33	-1	-1.15218	3.19308e-22	5.91576e-20	-1	19.481	21.8469	21.0713	29.0939	24.358	25.2819	6.6945	7.04474	5.4225	12.8159	10.1867	10.1955	20.7997	26.2446	6.38725	11.066	16.1244	ENSMUSG00000022021	14	86655367	87141224	-1	protein_coding
DIO2	1.21717	9.91272e-07	2.33946e-05	1	-0.279943	0.293197	0.647204	0	2.17241	2.23208e-15	7.94058e-14	1	0.317288	0.374425	0.56322	0	0.13363	0.106939	0.0906203	0.403439	0.283899	0.391818	0.568505	0.792404	0.503978	0.223928	0.251705	0.888813	0.110396	0.359719	0.621629	0.454815	0.38664	ENSMUSG00000007682	12	90724554	90738438	-1	protein_coding
DLG2	-1.06949	2.12421e-05	0.000335906	-1	-0.571997	0.00668369	0.0636248	0	0.963644	9.37648e-06	8.61085e-05	0	1.55063	2.51844e-07	3.22128e-06	1	1.11071	0.593809	0.863555	0.244857	0.482168	0.427508	1.64803	1.06636	3.29931	1.0175	0.712035	1.20841	0.856025	0.384844	2.00457	0.979315	1.05619	ENSMUSG00000052572	7	91090706	92449247	1	protein_coding
DLGAP5	0.109282	0.175864	0.411085	0	0.360486	0.00545573	0.0551459	0	-1.26794	8.29003e-31	9.4926e-29	-1	-0.990034	2.34119e-19	2.67984e-17	0	22.2219	25.1703	20.2595	27.3982	23.3702	25.8194	7.93114	9.74263	9.20064	14.0939	10.8127	11.1046	22.5506	25.5293	8.95814	12.0037	17.2604	ENSMUSG00000037544	14	47387779	47418407	-1	protein_coding
DLK1	-0.933365	1.18485e-12	1.19176e-10	0	-1.30338	1.71811e-11	3.58182e-09	-1	-0.194044	0.288267	0.485105	0	-0.704591	7.43195e-05	0.000510159	0	54.3009	64.862	43.8356	30.7476	30.2276	25.4675	50.2658	57.1594	33.4622	13.3236	18.5844	15.8101	54.3328	28.8142	46.9625	15.906	36.5039	ENSMUSG00000040856	12	109452823	109463336	1	protein_coding
DLK2	0.390663	0.0495922	0.173321	0	0.208594	0.428262	0.757201	0	-1.10069	4.62772e-05	0.000366398	-1	-1.19438	2.43269e-05	0.000190492	-1	1.87434	2.12984	1.68391	2.30128	2.92797	2.12518	0.572786	0.688946	0.813681	1.3988	0.931588	0.553892	1.89603	2.45148	0.691804	0.961427	1.50018	ENSMUSG00000047428	17	46297421	46303271	1	protein_coding
DLX2	0.96913	1.6486e-06	3.60857e-05	0	0.145926	0.413071	0.746716	0	-0.419317	0.0287053	0.0883438	0	-1.29661	8.18329e-09	1.4432e-07	-1	2.4949	3.18413	2.59153	7.25861	7.36109	3.64499	1.8956	2.13837	1.73464	2.2496	2.38081	2.13411	2.75685	6.08823	1.92287	2.25484	3.2557	ENSMUSG00000023391	2	71543408	71546754	-1	protein_coding
DMP1	-0.0541628	0.841516	0.935892	0	-0.0737081	0.77681	0.930308	0	1.14	0.00110997	0.00595311	1	1.04158	0.00954701	0.0327297	1	0.146315	0.0916737	0.149188	0.017805	0.0621392	0.250965	0.3305	0.468216	0.301847	0.403026	0.258377	0.402346	0.129059	0.110303	0.366854	0.354583	0.2402	ENSMUSG00000029307	5	104202613	104214102	1	protein_coding
DMPK	-0.759608	1.36717e-05	0.00022994	0	-0.505899	0.00276947	0.0334907	0	1.52929	2.63113e-45	7.90244e-43	1	1.70877	3.98884e-14	1.87163e-12	1	12.8826	14.5645	11.1556	5.97497	5.84713	10.9371	30.7831	32.5541	36.1894	19.7534	18.1233	32.1522	12.8676	7.5864	33.1755	23.343	19.2431	ENSMUSG00000030409	7	19083849	19093821	1	protein_coding
DMRTC1A	NA	NA	NA	0	-0.25212	0.349333	0.695996	0	1.00111	0.00864398	0.0337237	1	1.17738	0.00492739	0.018783	1	0.115519	0.380598	0.186949	0.218439	0	0.12343	0.705137	0.529201	0.638583	0.292731	0.493834	0.464602	0.227689	0.113956	0.624307	0.417056	0.345752	ENSMUSG00000031323	X	102903216	102908687	-1	protein_coding
DNA2	0.0797366	0.627237	0.825257	0	0.706068	0.00129997	0.0186743	0	-1.16737	6.37507e-08	9.01912e-07	-1	-0.43121	0.0376419	0.100455	0	1.86959	1.99225	2.38911	2.57911	2.15563	2.4122	1.03145	0.682135	0.571323	1.90213	1.37044	1.10735	2.08365	2.38231	0.761636	1.45997	1.67189	ENSMUSG00000036875	10	62947026	62974185	1	protein_coding
DNAH1	-0.618336	0.0131246	0.0643587	0	-0.0958361	0.637819	0.870859	0	1.06711	1.07283e-05	9.78361e-05	1	1.72559	2.51786e-11	7.27466e-10	1	0.207138	0.149516	0.102729	0.0854594	0.0772536	0.0990282	0.314787	0.322733	0.365509	0.223669	0.327806	0.389012	0.153128	0.0872471	0.334343	0.313496	0.222053	ENSMUSG00000019027	14	31260375	31323896	-1	protein_coding
DNER	0.961071	8.92681e-09	3.85794e-07	0	-0.10678	0.6269	0.864929	0	-0.0848084	0.60851	0.775603	0	-1.14481	5.296e-06	4.95441e-05	-1	5.49405	3.7577	5.17361	13.6668	8.61287	13.5816	4.04703	3.67423	7.8077	5.55325	2.57707	5.54607	4.80845	11.9538	5.17632	4.5588	6.62433	ENSMUSG00000036766	1	84369839	84696221	-1	protein_coding
DNM3	-0.837269	1.1065e-06	2.55433e-05	0	-0.463912	0.00614199	0.0601151	0	0.730263	5.23738e-05	0.000409535	0	1.1427	9.94514e-11	2.58272e-09	1	4.10006	4.08301	3.14268	1.749	1.84836	2.34302	5.79736	6.83404	4.574	3.43662	4.5935	4.46074	3.77525	1.98013	5.73513	4.16362	3.91353	ENSMUSG00000040265	1	161982453	162478034	-1	protein_coding
DNMT3L	-0.199102	0.416737	0.681574	0	-0.329729	0.21762	0.567282	0	-0.936866	0.00240065	0.0115107	0	-1.20577	0.000154593	0.000970381	-1	2.40551	2.82594	1.16842	1.07623	2.04018	2.04779	0.826384	0.687288	1.19322	0.449145	0.471605	0.883161	2.13329	1.7214	0.902297	0.601304	1.33957	ENSMUSG00000000730	10	78041947	78063622	1	protein_coding
DNPH1	-0.0180127	0.894789	0.95679	0	0.336655	0.0673947	0.297278	0	-1.23883	1.79962e-13	5.35242e-12	-1	-0.844696	4.63882e-07	5.59868e-06	0	14.0936	12.334	14.1316	11.7028	14.688	14.0933	5.96271	5.0788	4.2375	6.30991	7.82547	6.73472	13.5197	13.4947	5.093	6.9567	9.76603	ENSMUSG00000040658	17	46496789	46499618	1	protein_coding
DOC2B	NA	NA	NA	0	0.496974	0.0640801	0.287679	0	0.899155	0.0192791	0.0642088	0	1.63547	3.61478e-05	0.000269437	1	0.0300464	0.0401523	0.0535234	0	0.0492361	0.056682	0.102127	0.0866352	0.161735	0.294789	0.214745	0.149374	0.0412407	0.035306	0.116832	0.219636	0.103254	ENSMUSG00000020848	11	75768966	75796049	-1	protein_coding
DOK2	0.441146	0.0461088	0.16462	0	0.363829	0.0864184	0.345735	0	1.04036	1.22695e-05	0.000110461	1	0.986638	3.20245e-05	0.000242015	0	0.894103	1.15755	0.76174	1.67014	1.12714	1.76844	2.08849	1.87888	1.53152	2.4816	2.63728	3.36752	0.937798	1.52191	1.83296	2.8288	1.78037	ENSMUSG00000022102	14	70766036	70778495	1	protein_coding
DPP7	-0.445476	9.47075e-05	0.00117231	0	-0.154807	0.225522	0.577889	0	0.815327	1.94252e-18	9.19609e-17	0	1.10515	1.0651e-13	4.64584e-12	1	26.4201	23.222	27.0016	16.8529	16.3385	21.1009	41.5787	40.6475	43.4513	33.7629	34.5215	45.8653	25.5479	18.0974	41.8925	38.0499	30.8969	ENSMUSG00000026958	2	25352276	25356359	-1	protein_coding
DPT	-1.36681	1.19815e-06	2.736e-05	-1	-1.27172	1.64929e-10	2.77846e-08	-1	1.81561	1.80181e-36	3.23636e-34	1	1.88846	1.57043e-06	1.65139e-05	1	9.16092	8.24632	7.99624	1.42217	0.701786	2.52612	27.2822	35.2711	25.6133	7.77529	8.81484	15.1457	8.46783	1.55003	29.3889	10.5786	12.4963	ENSMUSG00000026574	1	164796644	164824266	1	protein_coding
DPYD	-0.818418	0.00183802	0.0136402	0	-1.3629	3.18286e-10	5.00791e-08	-1	1.84491	7.14136e-12	1.7633e-10	1	1.43808	1.46272e-07	1.975e-06	1	0.715025	0.660239	0.281726	0.335227	0.218641	0.207574	1.56942	2.92079	2.62319	0.749349	0.766114	0.52415	0.55233	0.253814	2.37113	0.679871	0.964287	ENSMUSG00000033308	3	118562129	119432924	1	protein_coding
DRAXIN	-0.157523	0.294598	0.563772	0	-1.35635	5.29559e-12	1.28e-09	-1	-0.755029	2.30822e-05	0.000196601	0	-2.10233	2.15928e-28	8.12442e-26	-1	2.03025	2.38268	2.50581	1.79495	2.45398	1.98523	1.05106	1.20193	1.54527	0.397235	0.472811	0.396821	2.30625	2.07805	1.26609	0.422289	1.51817	ENSMUSG00000029005	4	148098437	148130698	-1	protein_coding
DTX3L	-0.854274	0.00217779	0.0156664	0	0.322505	0.0040297	0.0444493	0	0.392815	0.0134652	0.0483054	0	1.7377	3.51618e-07	4.35488e-06	1	7.49354	8.2466	11.3163	2.24581	2.46522	5.41161	12.0745	10.6784	11.3174	15.8937	14.7244	13.5982	9.01881	3.37421	11.3568	14.7388	9.62214	ENSMUSG00000049502	16	35926511	35939151	-1	protein_coding
DUSP1	0.310212	0.0548083	0.185971	0	0.415168	0.0147083	0.109609	0	-1.5133	1.59125e-21	9.88881e-20	-1	-1.36087	1.29788e-12	4.76005e-11	-1	45.7768	49.3612	60.6253	88.0209	60.3511	52.5885	19.1574	13.2939	15.7713	29.0281	20.0831	20.0101	51.9211	66.9868	16.0742	23.0404	39.5056	ENSMUSG00000024190	17	26505590	26508519	-1	protein_coding
DUSP14	0.704968	1.07524e-06	2.48556e-05	0	0.382717	0.0604772	0.27748	0	-0.712415	0.000620491	0.00362616	0	-1.01225	1e-09	2.02736e-08	-1	6.06246	4.8426	5.39095	10.5091	9.66995	8.00216	3.59636	3.08895	2.0129	3.60993	4.30703	4.80571	5.432	9.39374	2.8994	4.24089	5.49151	ENSMUSG00000018648	11	84048041	84069261	-1	protein_coding
DUSP2	0.442568	0.0326701	0.128636	0	0.321589	0.13891	0.455551	0	-0.777645	0.0355825	0.10475	0	-1.17713	3.2e-08	4.92174e-07	-1	4.40068	5.41555	8.09106	11.9442	9.28695	7.13295	2.6908	0.349737	0.207558	4.84249	2.98838	2.98248	5.9691	9.4547	1.0827	3.60445	5.02774	ENSMUSG00000027368	2	127336159	127338376	1	protein_coding
DUSP27	-0.479795	0.000195429	0.00215841	0	0.259888	0.0861741	0.345124	0	0.777195	2.39e-07	3.06622e-06	0	1.56898	2.19249e-29	9.8503e-27	1	2.91445	2.84637	2.65898	1.82061	1.9666	2.17621	4.59534	3.8562	5.49378	6.42152	5.25455	5.68268	2.8066	1.98781	4.64844	5.78625	3.80727	ENSMUSG00000026564	1	166098148	166127922	-1	protein_coding
DUSP5	0.234337	0.18184	0.419816	0	0.741983	0.00023951	0.00503725	0	-1.1041	1.55317e-07	2.06051e-06	-1	-0.520968	0.00932007	0.0321048	0	8.52809	11.9857	13.8084	17.2649	14.0384	10.7772	6.2917	4.13155	3.71059	11.4453	8.76687	6.79482	11.4407	14.0268	4.71128	9.00233	9.79529	ENSMUSG00000034765	19	53529109	53542431	1	protein_coding
DUSP8	0.631117	5.82226e-06	0.000110297	0	-0.00829464	0.964398	0.989558	0	-0.439009	0.0193725	0.0644963	0	-1.09651	1.69122e-12	6.03032e-11	-1	2.15063	2.04515	2.26598	3.97735	4.06428	3.12727	2.03048	1.07044	1.58551	1.54683	1.52152	1.81646	2.15392	3.72297	1.56214	1.62827	2.26682	ENSMUSG00000037887	7	142079490	142095843	-1	protein_coding
DUSP9	0.699668	0.000480941	0.0045889	0	0.413392	0.10839	0.395651	0	-1.17087	2.95818e-05	0.000244681	-1	-1.39182	3.37428e-08	5.16261e-07	-1	1.01152	1.07869	0.783707	1.88301	1.95839	1.33313	0.275968	0.309396	0.479621	0.661025	0.628127	0.390081	0.957972	1.72484	0.354995	0.559744	0.899389	ENSMUSG00000031383	X	73639419	73643514	1	protein_coding
DYNAP	1.39086	9.22675e-07	2.21468e-05	1	0.25706	0.25363	0.608114	0	-2.31269	2.16237e-10	4.35827e-09	-1	-2.44359	5.38255e-09	9.87039e-08	-1	2.26678	1.13335	1.59482	23.8624	16.348	5.93342	0.174811	0.174703	0	0.56388	0.223735	0.0947608	1.66498	15.3813	0.116505	0.294125	4.36422	ENSMUSG00000024512	18	70240429	70244584	-1	protein_coding
DYRK3	0.910301	7.49238e-06	0.000136576	0	0.368146	0.156586	0.486169	0	-0.818066	0.00791954	0.0312972	0	-1.36424	4.82268e-09	8.9441e-08	-1	0.523194	0.508922	0.769209	1.33894	1.02109	1.21574	0.316577	0.151938	0.342602	0.381638	0.401031	0.380109	0.600442	1.19192	0.270372	0.387593	0.612583	ENSMUSG00000016526	1	131127455	131138340	-1	protein_coding
E130012A19RIK	0.039264	0.839058	0.934953	0	0.377361	0.11615	0.411732	0	-1.40418	3.12333e-08	4.66742e-07	-1	-1.02254	5.60356e-06	5.20153e-05	-1	1.3607	1.99092	1.52457	1.86301	1.79791	1.4554	0.54313	0.46826	0.505142	0.854094	0.599261	0.78461	1.6254	1.70544	0.505511	0.745988	1.14558	ENSMUSG00000043439	11	97627389	97629702	-1	protein_coding
E130102H24RIK	-0.53273	0.0459451	0.164174	0	-0.558754	0.0380279	0.208012	0	0.989336	0.00628537	0.0258078	0	1.11866	0.00726224	0.0261229	1	0.416974	1.65914	0.420251	0.178574	0.126065	0.198486	1.1421	1.99855	1.76554	0.520786	0.890677	1.01073	0.832122	0.167708	1.6354	0.807398	0.860656	ENSMUSG00000086782	4	101346531	101356735	-1	lincRNA
E2F7	0.373684	1.61588e-05	0.000265615	0	0.573922	0.000451915	0.00825525	0	-1.2942	9.48972e-24	7.15478e-22	-1	-1.02839	2.09134e-13	8.69988e-12	-1	7.34524	7.22548	7.07545	8.69777	9.0794	7.91837	2.02532	2.17895	2.72843	4.70605	3.94065	3.30991	7.21539	8.56518	2.3109	3.98554	5.51925	ENSMUSG00000020185	10	110745439	110787384	1	protein_coding
E2F8	0.415275	3.53422e-05	0.000512629	0	0.54668	0.00158834	0.0218342	0	-1.05682	4.3049e-17	1.8131e-15	-1	-0.845945	3.67683e-07	4.532e-06	0	6.04119	5.90467	5.64827	8.40712	7.34159	8.07369	2.39523	2.54232	2.77636	5.08429	3.65391	3.34734	5.86471	7.9408	2.5713	4.02851	5.10133	ENSMUSG00000046179	7	48866429	48881596	-1	protein_coding
ECI3	-0.422482	0.135625	0.347557	0	-0.558755	0.0349356	0.19695	0	1.17391	0.000717086	0.00410298	1	1.13595	0.00126697	0.00595574	1	0.705385	0.82834	1.14743	0.405421	0.739406	0.614087	1.31518	2.93885	1.56777	1.3276	1.23127	1.34365	0.893718	0.586305	1.9406	1.30084	1.18037	ENSMUSG00000021416	13	34946614	34963810	-1	protein_coding
ECM2	-0.989419	2.83739e-07	7.86e-06	0	-0.733277	5.74884e-05	0.00157696	0	1.27237	4.04973e-15	1.39991e-13	1	1.50422	1.02257e-10	2.64794e-09	1	1.56107	1.39179	1.62189	0.64294	0.580744	0.882344	3.1529	4.16502	3.57508	1.71663	1.81802	2.67958	1.52492	0.702009	3.631	2.07141	1.98233	ENSMUSG00000043631	13	49504810	49532789	1	protein_coding
ECSCR	-0.52135	0.00917191	0.0489701	0	-0.38682	0.053734	0.258338	0	1.01394	2.12956e-06	2.26441e-05	1	1.17229	7.68062e-08	1.09633e-06	1	3.7894	4.01188	4.733	3.4796	2.53224	2.77856	7.0319	10.4672	8.263	4.78069	7.67472	5.98221	4.17809	2.93013	8.58737	6.14587	5.46037	ENSMUSG00000073599	18	35713086	35722356	-1	protein_coding
ECT2	0.254884	0.00124991	0.00997687	0	0.50521	5.14206e-05	0.0014365	0	-1.2706	6.87306e-33	9.25892e-31	-1	-0.988821	3.39498e-20	4.55307e-18	0	25.873	27.2672	25.6602	32.3383	29.9443	31.6583	9.04706	10.0839	10.9407	16.2276	13.95	14.2895	26.2668	31.3136	10.0239	14.8224	20.6067	ENSMUSG00000027699	3	27097222	27153878	-1	protein_coding
EDAR	-0.795607	0.00397929	0.0255479	0	-0.48428	0.0717318	0.308734	0	1.6343	9.33512e-09	1.51621e-07	1	1.65604	7.31132e-05	0.000502262	1	0.145513	0.146072	0.203782	0.0264661	0.00662279	0.076304	0.617582	0.567946	0.658731	0.0773075	0.452758	0.473536	0.165122	0.0364643	0.614753	0.334534	0.287718	ENSMUSG00000003227	10	58600789	58675654	-1	protein_coding
EDN1	-0.610387	0.00520349	0.0315722	0	-1.24811	1.30409e-06	7.17808e-05	-1	-0.190275	0.398677	0.601265	0	-1.11774	0.00103672	0.00504085	-1	1.17832	1.523	1.14593	1.00366	0.711228	0.649994	1.04301	1.0214	1.06377	0.249463	0.134294	0.437201	1.28242	0.788294	1.04273	0.273653	0.846773	ENSMUSG00000021367	13	42301270	42307989	1	protein_coding
EDNRB	-0.581954	0.035654	0.13671	0	-1.28312	1.7208e-06	9.06161e-05	-1	1.30684	0.000163546	0.00111886	1	0.509009	0.223344	0.39474	0	0.0747839	0.200077	0.0923942	0.0741387	0.0247538	0.0356397	0.296271	0.547126	0.342937	0.117308	0.0391762	0.0715475	0.122418	0.0448441	0.395445	0.0760106	0.159679	ENSMUSG00000022122	14	103814625	103844173	-1	protein_coding
EEPD1	-1.41436	1.45108e-14	2.27041e-12	-1	-0.873145	1.37453e-06	7.49164e-05	0	0.88419	4.1835e-10	8.11068e-09	0	1.39795	6.27411e-09	1.13319e-07	1	4.1227	3.95362	4.3589	1.06782	1.04646	1.88196	6.48502	6.63001	9.36601	2.81485	3.53809	4.94981	4.14507	1.33208	7.49368	3.76758	4.1846	ENSMUSG00000036611	9	25481547	25604110	1	protein_coding
EFCAB1	-0.748859	0.000795318	0.00689548	0	-0.70362	0.000153434	0.00355908	0	1.47899	1.68081e-14	5.44065e-13	1	1.54494	2.69516e-10	6.4152e-09	1	1.18845	1.31937	1.1123	0.897078	0.60521	0.481191	2.78118	3.91072	3.54925	1.58656	2.13404	2.23003	1.20671	0.66116	3.41372	1.98354	1.81628	ENSMUSG00000068617	16	14906637	14925879	1	protein_coding
EFCAB7	-1.62514	3.78021e-22	2.12926e-19	-1	-1.1469	1e-09	1.39867e-07	-1	-0.16886	0.256316	0.448151	0	0.285507	0.237947	0.412118	0	12.5965	12.3855	8.53561	1.94516	2.61545	3.17398	8.27792	8.28885	10.3175	2.96782	5.62417	5.09894	11.1725	2.5782	8.96142	4.56364	6.81895	ENSMUSG00000073791	4	99829198	99912788	1	protein_coding
EFEMP1	-1.12806	1.45599e-35	2.23667e-32	-1	-0.612319	9.72071e-05	0.00241973	0	0.0971187	0.461877	0.659044	0	0.579519	5.65657e-05	0.000400687	0	64.5431	68.3912	63.6723	26.4489	31.826	31.2313	52.8678	77.1121	66.1042	41.3639	49.6782	35.7328	65.5355	29.8354	65.3614	42.2583	50.7477	ENSMUSG00000020467	11	28853204	28926743	1	protein_coding
EFNA3	0.702757	2.37747e-05	0.000368236	0	0.341566	0.13489	0.448891	0	-0.967047	6.00737e-05	0.000463415	0	-1.32253	2.96062e-12	1.02122e-10	-1	1.24898	1.43709	1.66874	3.03853	2.41099	2.40151	0.787586	0.808098	0.711082	0.958358	0.965823	0.866638	1.4516	2.61701	0.768922	0.930273	1.44195	ENSMUSG00000028039	3	89313899	89322965	-1	protein_coding
EFNB3	-0.696421	0.00901818	0.0483473	0	-0.75508	0.000799826	0.012876	0	1.38565	2.15659e-07	2.78835e-06	1	1.42701	1.97358e-06	2.03367e-05	1	0.528164	0.325859	0.373751	0.18327	0.167871	0.255127	1.03597	0.966208	1.58549	0.468395	0.676088	0.690759	0.409258	0.202089	1.19589	0.611747	0.604746	ENSMUSG00000003934	11	69554092	69560205	-1	protein_coding
EGFL6	-1.58234	2.43652e-08	9.23147e-07	-1	-1.5357	4.4094e-09	5.14265e-07	-1	2.66464	1.38918e-87	2.54512e-84	1	2.18253	1.13052e-07	1.56282e-06	1	40.8119	47.8885	40.3724	2.27975	1.86338	6.80826	229.66	320.364	270.048	32.9328	38.188	77.1641	43.0243	3.65046	273.357	49.4283	92.3651	ENSMUSG00000000402	X	166523007	166585720	-1	protein_coding
EGR1	-0.566819	6.89377e-08	2.27967e-06	0	-0.102309	0.404652	0.739877	0	-1.46478	5.79744e-39	1.12995e-36	-1	-0.981516	9.00811e-16	5.6603e-14	0	130.789	106.748	116.55	85.0875	86.0406	69.0016	37.8002	36.3004	44.4843	40.6612	38.4578	33.7014	118.029	80.0432	39.5283	37.6068	68.8018	ENSMUSG00000038418	18	34859823	34864984	1	protein_coding
EGR4	0.128534	0.646485	0.836278	0	-0.224916	0.33922	0.688095	0	-0.381278	0.327787	0.528952	0	-1.0535	0.0113756	0.0378434	-1	0.256825	0.103845	0.278621	0.447351	0.303757	0.0810446	0.0309973	0.138555	0.199679	0.0515697	0.0591091	0.0864645	0.213097	0.277384	0.123077	0.0657144	0.169818	ENSMUSG00000071341	6	85511121	85513589	-1	protein_coding
EHF	-0.0790919	0.77786	0.903759	0	0.457749	0.0529592	0.25609	0	-1.12951	0.00350747	0.0158277	-1	-0.0406522	0.921404	0.960831	0	0.25504	0.440286	0.66759	0.641569	0.146216	0.303535	0.0563366	0.12465	0.0137757	0.751622	0.342603	0.0522622	0.454305	0.363773	0.0649208	0.382162	0.31629	ENSMUSG00000012350	2	103263433	103303278	-1	protein_coding
EIF2AK2	-0.828215	1.76155e-08	6.95481e-07	0	0.190023	0.118403	0.417202	0	0.223761	0.0867986	0.207983	0	1.28881	1.39601e-16	1.00351e-14	1	12.3948	12.8626	15.6442	7.30674	6.6835	9.48534	15.5046	13.872	16.1897	21.2784	18.0407	17.0847	13.6339	7.82519	15.1888	18.8013	13.8623	ENSMUSG00000024079	17	78852564	78882573	-1	protein_coding
ELN	-0.27128	0.310255	0.579235	0	-1.0328	9.90908e-05	0.00245563	-1	1.21646	0.000337543	0.0021244	1	0.263059	0.277737	0.460378	0	10.3472	16.3096	8.35621	7.25275	12.328	7.50809	29.5856	50.5324	23.3975	6.987	13.5579	10.8037	11.671	9.02961	34.5052	10.4495	16.4138	ENSMUSG00000029675	5	134702593	134747323	-1	protein_coding
ELOVL7	1.07608	1.69306e-05	0.000276418	1	0.65128	0.0119706	0.0948889	0	-0.491446	0.159829	0.32399	0	-1.00358	5.8279e-05	0.000410397	-1	0.29134	0.135951	0.139696	0.660708	0.508774	0.451454	0.141516	0.0861033	0.109964	0.233889	0.264355	0.19613	0.188996	0.540312	0.112528	0.231458	0.268323	ENSMUSG00000021696	13	108214404	108287105	1	protein_coding
EMB	-1.47476	2.83326e-20	1.11341e-17	-1	-1.35138	6.22018e-18	5.46e-15	-1	0.732391	2.81658e-06	2.92532e-05	0	0.856311	3.481e-06	3.38882e-05	0	85.6172	112.183	92.0636	27.3177	26.7498	42.1245	125.933	189.843	150.578	50.9869	52.7556	66.8459	96.6213	32.064	155.451	56.8628	85.2498	ENSMUSG00000021728	13	117220625	117274098	1	protein_coding
EME1	0.125856	0.305546	0.574573	0	0.464651	0.00970997	0.0817068	0	-1.43965	7.02173e-18	3.19219e-16	-1	-1.06505	3.51357e-13	1.40316e-11	-1	7.72399	6.83831	7.22453	7.69438	9.45201	7.35633	4.47274	4.49555	3.04208	4.62132	5.56739	4.3277	7.26228	8.16757	4.00346	4.8388	6.06803	ENSMUSG00000039055	11	94644996	94653964	-1	protein_coding
EMID1	-1.11037	9.98568e-07	2.35339e-05	-1	-1.24467	1.15664e-09	1.58119e-07	-1	1.77996	1.30681e-28	1.34506e-26	1	1.51392	2.09461e-07	2.72572e-06	1	5.75646	3.96849	4.85537	1.47953	1.37267	2.60633	14.6187	15.4492	18.5395	3.49687	5.7493	7.77687	4.86011	1.81951	16.2025	5.67435	7.13911	ENSMUSG00000034164	11	5106265	5152257	-1	protein_coding
ENHO	-0.553605	0.0039171	0.0252349	0	-0.237026	0.230344	0.584137	0	1.05297	1.08914e-09	1.99342e-08	1	1.3503	1.62629e-08	2.67149e-07	1	3.39517	3.23032	3.54326	1.78768	2.31975	2.42743	6.55462	7.6665	6.29751	4.32759	7.47072	5.63912	3.38958	2.17829	6.83954	5.81248	4.55497	ENSMUSG00000028445	4	41638144	41640324	-1	protein_coding
ENPEP	-1.76065	4.03947e-27	3.59258e-24	-1	-1.00645	7.86905e-09	8.57778e-07	-1	1.26055	2.48302e-29	2.66032e-27	1	1.93269	3.67705e-17	2.97659e-15	1	2.45802	3.02182	2.433	0.490557	0.606122	0.793566	5.47485	5.65461	6.30678	2.53401	2.46643	3.57218	2.63761	0.630082	5.81208	2.85754	2.98433	ENSMUSG00000028024	3	129269175	129332720	-1	protein_coding
ENPP1	1.40029	3.74063e-23	2.25747e-20	1	1.32222	1.79045e-12	4.89527e-10	1	-1.13218	5.09012e-15	1.73017e-13	-1	-1.05384	1.93625e-07	2.54545e-06	-1	9.94356	8.16108	9.38487	30.4392	27.3334	19.2891	3.40437	4.26975	3.06348	13.0906	12.6829	8.08753	9.16317	25.6872	3.5792	11.287	12.4292	ENSMUSG00000037370	10	24637914	24712159	-1	protein_coding
ENPP2	-0.620675	0.00336532	0.0223447	0	-0.199815	0.310367	0.664028	0	0.513553	0.019798	0.0656032	0	1.0015	5.93984e-06	5.48253e-05	1	1.33647	0.910603	1.0897	0.561864	0.717618	0.742527	1.82157	1.68829	1.17092	1.14916	1.60633	1.3275	1.11226	0.674003	1.56026	1.361	1.17688	ENSMUSG00000022425	15	54838898	54920146	-1	protein_coding
ENPP5	-0.225888	0.101679	0.287849	0	-0.354065	0.00781479	0.0711047	0	1.25886	1.65791e-34	2.57411e-32	1	1.10709	6.7697e-11	1.81039e-09	1	14.7848	13.5093	13.9287	14.2301	9.42869	13.3863	29.4312	32.9904	35.1295	24.618	22.2929	30.7547	14.0743	12.3484	32.517	25.8885	21.207	ENSMUSG00000023960	17	44078813	44086567	1	protein_coding
ENTPD1	-0.59963	0.000807968	0.00698008	0	-0.0744321	0.701525	0.898854	0	0.808523	1.54129e-05	0.00013511	0	1.35764	1.98757e-10	4.85308e-09	1	2.17485	2.97239	1.8894	1.80384	1.77038	1.06578	3.84284	2.98748	3.09911	2.38495	3.3592	3.58312	2.34555	1.54667	3.30981	3.10909	2.57778	ENSMUSG00000048120	19	40612366	40741602	1	protein_coding
ENTPD2	-1.12368	5.38723e-06	0.000102747	-1	-1.21257	4.11434e-09	4.83232e-07	-1	2.44631	1.75732e-32	2.26731e-30	1	2.34486	5.65958e-17	4.44141e-15	1	1.73247	2.04943	1.30133	0.481586	0.57194	0.592017	8.7795	11.9593	9.41865	2.2634	4.44021	4.32796	1.69441	0.548514	10.0525	3.67719	3.99315	ENSMUSG00000015085	2	25395874	25401321	1	protein_coding
ENTPD3	-1.98205	1.95923e-15	3.55991e-13	-1	-1.10157	1.691e-11	3.56994e-09	-1	2.08164	6.32844e-31	7.38492e-29	1	3.2677	4.3367e-34	3.11739e-31	1	0.876377	1.44123	1.29865	0.195863	0.111958	0.314029	5.11386	5.75974	5.23093	1.85935	2.24693	2.85589	1.20542	0.207283	5.36818	2.32072	2.2754	ENSMUSG00000041608	9	120539818	120568327	1	protein_coding
EOMES	0.614359	0.0259175	0.107552	0	NA	NA	NA	0	NA	NA	NA	0	-1.43082	0.000628512	0.00327581	-1	0.014885	0.0598042	0.0758077	0.255979	0.149069	0.0780616	0.0207922	0	0	0.0098873	0.060097	0.00898517	0.0501656	0.161037	0.00693073	0.0263232	0.061114	ENSMUSG00000032446	9	118478212	118486132	1	protein_coding
EPAS1	-0.660407	5.07965e-05	0.000687788	0	-1.11382	1.07618e-07	8.65246e-06	-1	0.916803	2.64336e-05	0.000221745	0	0.352241	0.0730542	0.169944	0	1.64924	2.02457	1.61199	1.12657	0.877778	1.21999	2.19422	3.38193	4.45157	1.41552	1.04961	1.5378	1.76193	1.07478	3.34257	1.33431	1.8784	ENSMUSG00000024140	17	86753907	86833410	1	protein_coding
EPHA3	-0.403672	0.00249962	0.0175337	0	0.0456305	0.723251	0.908659	0	0.58825	1.06658e-07	1.4561e-06	0	1.04898	7.54887e-11	2e-09	1	23.372	24.0964	23.8489	18.463	13.8906	21.6272	30.7773	32.3691	39.312	36.0946	32.1016	40.5744	23.7724	17.9936	34.1528	36.2569	28.0439	ENSMUSG00000052504	16	63543538	63864158	-1	protein_coding
EPHA5	-0.985985	1.13759e-09	6.18101e-08	0	-0.0268636	0.859413	0.959401	0	0.292739	0.047448	0.130883	0	1.30712	2.74021e-13	1.12001e-11	1	1.75844	0.0215758	2.12835	0	1.85317	0.00915588	0.743176	0	0.913987	0.0130932	1.00514	0	1.30279	0.620775	0.552388	0.339411	0.703841	ENSMUSG00000029245	5	84054761	84417382	-1	protein_coding
EPHB1	NA	NA	NA	0	-0.651967	0.0147024	0.109609	0	1.71788	1.81072e-06	1.95487e-05	1	1.32553	0.00152049	0.00697415	1	0.0256402	0.0523344	0.0652602	0	0.0389448	0.0246704	0.259086	0.277282	0.276463	0.149374	0.0516264	0.154583	0.0477449	0.0212051	0.270944	0.118528	0.114605	ENSMUSG00000032537	9	101922128	102354693	-1	protein_coding
EPHX2	0.620113	1.33046e-05	0.00022482	0	0.071292	0.645484	0.874182	0	1.02111	3.36277e-13	9.76375e-12	1	0.462542	0.00579681	0.0216174	0	3.77626	3.64171	3.98592	6.8067	6.56071	5.12151	6.906	8.18624	7.29635	7.34446	9.61482	7.33556	3.8013	6.16297	7.46286	8.09828	6.38135	ENSMUSG00000022040	14	66084377	66124500	-1	protein_coding
EPM2A	-0.289427	0.308052	0.576606	0	-0.344616	0.179557	0.521228	0	1.38965	2.82478e-05	0.000235133	1	1.44883	3.76637e-05	0.000279692	1	0.233587	0.184517	0.113491	0.0885101	0.110602	0.12426	0.510469	0.680853	0.526652	0.253148	0.457343	0.38797	0.177198	0.107791	0.572658	0.366154	0.30595	ENSMUSG00000055493	10	11343404	11459644	1	protein_coding
EPYC	-1.0744	0.00011397	0.0013678	-1	-0.682904	4.81143e-06	0.000212852	0	2.05769	1.2273e-61	7.25333e-59	1	2.36743	8.15138e-11	2.14478e-09	1	16.0352	12.4559	16.3615	3.8152	2.40551	6.96002	61.4029	64.2537	57.8151	31.7173	33.6208	47.5285	14.9509	4.39358	61.1572	37.6222	29.531	ENSMUSG00000019936	10	97644068	97682454	1	protein_coding
ERAP1	-0.736726	1.40974e-08	5.74e-07	0	-0.029129	0.808	0.941311	0	0.603562	1.2e-08	1.92576e-07	0	1.33113	1.524e-18	1.56501e-16	1	11.5979	11.9323	13.1671	6.71845	6.34131	8.64652	16.9283	17.2471	19.0992	17.3808	15.8691	20.1303	12.2324	7.23543	17.7582	17.7934	13.7549	ENSMUSG00000021583	13	74639872	74691875	1	protein_coding
ERCC6L	0.165148	0.107245	0.298505	0	0.531255	9.32022e-05	0.00232699	0	-1.04722	2.03102e-14	6.53959e-13	-1	-0.657739	4.87438e-10	1.11023e-08	0	5.38251	6.37857	5.32424	6.49411	6.70257	6.35727	2.51311	2.29255	2.89721	4.12997	3.83361	3.66055	5.69511	6.51798	2.56762	3.87471	4.66386	ENSMUSG00000051220	X	102141716	102157091	-1	protein_coding
EREG	1.63699	4.34591e-21	1.93256e-18	1	0.982951	5.19148e-06	0.000226658	0	-0.86259	3.75599e-08	5.55843e-07	0	-1.33824	6.63467e-08	9.59225e-07	-1	2.33627	2.18727	2.09012	10.6034	7.88136	5.61199	1.05837	1.11649	1.22451	3.92658	2.09123	2.10646	2.20455	8.03225	1.13312	2.70809	3.5195	ENSMUSG00000029377	5	91074622	91093646	1	protein_coding
ERRFI1	0.679428	6e-09	2.66147e-07	0	0.242626	0.0758281	0.318578	0	-0.793142	3.50178e-18	1.62833e-16	0	-1.19526	2.65954e-14	1.29099e-12	-1	59.7013	54.1139	55.0862	92.9	84.5806	68.2417	24.5734	23.4107	24.2487	36.2126	31.2935	25.8819	56.3005	81.9074	24.0776	31.1293	48.3537	ENSMUSG00000028967	4	150853919	150868892	1	protein_coding
ESD	0.634959	2.83039e-08	1.05814e-06	0	0.0344643	0.79519	0.937246	0	-0.419603	0.000594391	0.00349033	0	-1.01529	2.66977e-14	1.29099e-12	-1	277.985	243.741	285.627	456.141	469.662	370.143	203.514	192.02	170.147	200.627	218.547	188.468	269.118	431.982	188.56	202.547	273.052	ENSMUSG00000021996	14	74732297	74750765	1	protein_coding
ESPL1	0.149667	0.148478	0.367644	0	0.582942	0.000340827	0.00661736	0	-1.54076	2.41183e-32	3.06855e-30	-1	-1.04168	1.06559e-11	3.30739e-10	-1	6.35339	7.86681	6.84565	7.73432	7.92351	8.1857	2.04271	2.41669	2.18275	4.41	3.29172	2.96086	7.02195	7.94784	2.21405	3.55419	5.18451	ENSMUSG00000058290	15	102296293	102324356	1	protein_coding
EVA1A	0.0767531	0.687567	0.859611	0	0.20106	0.447224	0.768426	0	-1.65294	3.11263e-09	5.41561e-08	-1	-1.49783	1.52211e-08	2.51877e-07	-1	2.76544	4.2597	2.47437	3.39809	3.57821	2.70702	0.479352	1.28168	0.885086	1.2893	1.20709	0.751953	3.1665	3.22777	0.882039	1.08278	2.08977	ENSMUSG00000035104	6	82041043	82093099	1	protein_coding
EVPL	-0.41661	0.129902	0.338434	0	-0.366042	0.120221	0.421114	0	1.03685	0.00038732	0.00238204	1	1.19629	0.000138318	0.000883339	1	0.133418	0.140129	0.0925152	0.0805117	0.0736253	0.0804227	0.329372	0.252731	0.240187	0.171057	0.223819	0.204501	0.122021	0.0781866	0.274097	0.199792	0.168524	ENSMUSG00000034282	11	116220559	116238077	-1	protein_coding
EXO1	0.242977	0.00927664	0.0494657	0	0.491561	0.00470697	0.0497799	0	-1.28017	3.55147e-18	1.64725e-16	-1	-0.976502	3.67646e-12	1.23495e-10	0	12.9376	14.2906	11.0738	14.9512	18.7	16.662	4.79484	4.98629	6.64154	8.15179	7.31062	6.09915	12.7673	16.7711	5.47422	7.18719	10.55	ENSMUSG00000039748	1	175880581	175913489	1	protein_coding
EXOC3L2	0.27646	0.297287	0.566354	0	0.739191	0.00593589	0.0585099	0	0.468153	0.22523	0.411738	0	1.26905	0.000225614	0.00134344	1	0.137559	0.0336831	0.031905	0.137456	0.137161	0.118192	0.196452	0.179796	0.0378251	0.351986	0.316754	0.397773	0.0677157	0.130936	0.138024	0.355504	0.173045	ENSMUSG00000011263	7	19463331	19496762	1	protein_coding
EXOC3L4	-0.479467	0.00381507	0.0246717	0	-0.576823	9.30314e-05	0.0023262	0	1.066	2.07e-13	6.10701e-12	1	0.972731	5.31054e-08	7.82902e-07	0	2.33371	1.923	1.74439	1.2903	1.31282	1.57224	4.238	4.37792	4.15434	2.28814	2.6563	3.05672	2.00037	1.39179	4.25675	2.66705	2.57899	ENSMUSG00000021280	12	111417430	111431182	1	protein_coding
F13A1	-1.52894	3.79091e-09	1.77941e-07	-1	-0.342005	0.044968	0.231361	0	1.7479	1.06153e-16	4.28378e-15	1	3.23502	3.40923e-31	2.11266e-28	1	1.21127	1.42811	2.31707	0.310958	0.205566	0.595548	5.17306	5.81948	6.59945	4.93211	3.3832	5.50718	1.65215	0.370691	5.864	4.6075	3.12358	ENSMUSG00000039109	13	36867178	37050244	-1	protein_coding
F830016B08RIK	-0.912139	0.000895452	0.00758083	0	-0.0668966	0.566874	0.834431	0	1.05269	5.52466e-13	1.56683e-11	1	1.99603	1.48069e-06	1.56343e-05	1	2.32226	2.29952	2.94904	0.115702	0.35268	0.803976	5.02657	5.07899	5.16393	4.82623	5.10759	4.94374	2.52361	0.424119	5.08983	4.95919	3.24919	ENSMUSG00000090942	18	60293380	60303016	1	protein_coding
FABP3	-0.35622	0.0843654	0.252141	0	-0.439092	0.04477	0.230603	0	1.86095	3.28256e-19	1.68459e-17	1	1.70699	2.14918e-11	6.34203e-10	1	7.25933	6.28713	6.75617	4.3006	6.09517	4.67967	28.8718	26.1525	17.8732	11.6495	22.6135	18.3223	6.76754	5.02515	24.2992	17.5284	13.4051	ENSMUSG00000028773	4	130308595	130315463	1	protein_coding
FABP5	-0.717088	1.02e-07	3.22245e-06	0	0.339135	0.0843924	0.340798	0	0.157924	0.382099	0.585205	0	1.2765	1.26658e-11	3.89088e-10	1	128.027	116.173	129.017	61.628	88.1119	73.3039	157.608	143.037	89.0565	141.017	218.596	174.148	124.406	74.3479	129.9	177.92	126.644	ENSMUSG00000027533	3	10012548	10016607	1	protein_coding
FABP7	0.626355	0.0194384	0.0868174	0	-0.260499	0.333702	0.684477	0	-0.208733	0.539528	0.724458	0	-1.32536	0.000226461	0.00134759	-1	1.65945	1.78654	2.2529	3.73042	5.53375	1.86132	1.85792	1.77478	0.591925	0.520934	1.32711	1.22871	1.89963	3.7085	1.40821	1.02558	2.01048	ENSMUSG00000019874	10	57784881	57788450	1	protein_coding
FAM132B	0.704061	2.10611e-05	0.000334593	0	1.21154	5e-09	5.72119e-07	1	-0.985372	7.0225e-06	6.62168e-05	0	-0.342497	0.074942	0.173353	0	1.66414	1.63038	2.03551	4.01782	3.01157	3.00724	1.03753	0.813692	0.776649	2.90557	2.05351	2.14839	1.77668	3.34554	0.875957	2.36916	2.09183	ENSMUSG00000047443	1	91366430	91374217	1	protein_coding
FAM134B	-0.191152	0.157161	0.381324	0	0.340252	0.00745222	0.0685917	0	0.479607	3.11535e-05	0.000256638	0	1.03091	2.45404e-11	7.14774e-10	1	11.0336	10.606	12.2027	10.3168	7.74893	11.4531	15.9256	13.3189	15.6915	22.5184	17.119	20.7039	11.2808	9.83961	14.9787	20.1138	14.0532	ENSMUSG00000022270	15	25843264	25973687	1	protein_coding
FAM167A	-0.453022	0.0622904	0.202654	0	-1.0949	1.86743e-05	0.000636914	-1	1.82664	7.28694e-11	1.56511e-09	1	0.907098	0.00479635	0.0183316	0	0.409408	0.331662	0.418359	0.247828	0.310596	0.20806	1.30591	1.18488	2.57666	0.255023	0.636385	0.6762	0.386476	0.255495	1.68915	0.522536	0.713414	ENSMUSG00000035095	14	63436394	63465498	1	protein_coding
FAM180A	-0.489297	0.00545055	0.0328589	0	0.121182	0.289734	0.643367	0	0.866203	1.47473e-12	4.02661e-11	0	1.49019	7.40477e-15	3.93702e-13	1	21.6586	17.6198	22.1503	12.0624	11.2155	19.2577	37.0053	37.1103	33.0585	37.1873	42.8105	40.632	20.4762	14.1785	35.7247	40.2099	27.6473	ENSMUSG00000047420	6	35312668	35326141	-1	protein_coding
FAM181B	1.30719	3.76377e-06	7.50002e-05	1	NA	NA	NA	0	NA	NA	NA	0	-1.43094	0.000448255	0.00245223	-1	0.152623	0.0936245	0.141735	1.50321	1.38843	0.481889	0.0334631	0.0498864	0.0270141	0.204608	0.303287	0.0667932	0.129328	1.12451	0.0367879	0.191563	0.370547	ENSMUSG00000051515	7	93079865	93081867	1	protein_coding
FAM198A	-1.89659	8.84449e-14	1.09091e-11	-1	-1.49544	9.85441e-11	1.74842e-08	-1	1.97699	1.87149e-23	1.36604e-21	1	2.21414	1.04102e-10	2.68411e-09	1	1.58147	1.37627	0.776973	0.146196	0.0997763	0.302021	4.88341	4.74923	6.33176	0.755791	1.57713	1.94484	1.2449	0.182664	5.32147	1.42592	2.04374	ENSMUSG00000038233	9	121950988	121980209	1	protein_coding
FAM19A2	-0.291593	0.172796	0.406851	0	-0.780495	5.12464e-05	0.00143607	0	1.34886	4.1859e-11	9.35241e-10	1	0.826961	0.00044601	0.0024407	0	0.978806	0.890734	0.748787	0.479682	0.77081	0.818148	1.82238	2.12104	2.8514	1.32956	0.982962	1.38358	0.872776	0.689547	2.26494	1.23203	1.26482	ENSMUSG00000044071	10	123264076	123741204	1	protein_coding
FAM19A5	0.00182502	0.99098	0.996841	0	-0.454261	0.00292215	0.0349109	0	1.06548	1.3316e-09	2.41547e-08	1	0.622124	2.44772e-05	0.000191335	0	2.99083	3.4816	4.18922	4.21452	3.55537	3.10891	6.11287	8.65459	6.58701	4.90396	5.26264	5.41841	3.55388	3.62627	7.11816	5.195	4.87333	ENSMUSG00000054863	15	87625230	87759336	1	protein_coding
FAM212B	0.508171	0.000213276	0.00232363	0	0.452491	0.0121094	0.0958523	0	-1.0559	2.93473e-11	6.69578e-10	-1	-1.06031	1.52254e-09	3.08473e-08	-1	5.19971	5.29973	4.41981	8.47595	6.90706	6.00535	1.93803	1.78506	2.23492	3.41981	3.45595	2.59184	4.97308	7.12945	1.986	3.15587	4.3111	ENSMUSG00000048458	3	105704599	105720842	1	protein_coding
FAM26F	-0.810557	0.00429097	0.0271264	0	-0.476678	0.0629789	0.28442	0	0.766893	0.0150338	0.0527651	0	1.31108	0.000540223	0.0028757	1	0.644141	0.654149	1.04371	0.210029	0.203555	0.356398	1.56866	1.50385	1.17194	0.613	1.09157	0.955861	0.780667	0.256661	1.41482	0.88681	0.834739	ENSMUSG00000046031	10	34126067	34127984	-1	protein_coding
FAM43A	-1.10978	6.02009e-17	1.3747e-14	-1	-1.14791	8.97536e-14	3.25415e-11	-1	1.29586	2.9983e-34	4.53983e-32	1	1.18954	1.22705e-10	3.12341e-09	1	14.5789	14.6609	13.1205	5.46953	5.71214	7.69632	31.1217	31.8688	37.1507	11.4492	13.5078	17.798	14.1201	6.29266	33.3804	14.2517	17.0112	ENSMUSG00000046546	16	30599723	30602797	1	protein_coding
FAM64A	0.0256336	0.746574	0.887971	0	0.473675	1.47766e-05	0.000531448	0	-1.10606	1.84221e-30	2.0834e-28	-1	-0.632989	4.92334e-11	1.3508e-09	0	46.7699	45.5567	42.8691	45.6507	45.0791	47.7767	20.435	19.3847	17.9931	27.6971	28.2986	27.8292	45.0652	46.1688	19.2709	27.9416	34.6117	ENSMUSG00000020808	11	72042032	72047370	1	protein_coding
FAM65C	-1.44204	3.50861e-10	2.1e-08	-1	-0.555499	0.000575141	0.0100442	0	-0.14421	0.507501	0.699303	0	0.958725	6.58276e-05	0.000458522	0	2.12162	4.13068	2.68008	0.511434	0.807354	1.42994	2.29188	2.67946	2.35409	1.39909	1.69463	1.88387	2.97746	0.916243	2.44181	1.6592	1.99868	ENSMUSG00000074577	2	167980164	168010618	-1	protein_coding
FAM69C	NA	NA	NA	0	-0.377329	0.153058	0.481823	0	1.18697	0.00218312	0.0106177	1	1.77038	1.91866e-05	0.000155456	1	0.115275	0	0.212514	0	0.0116531	0.0808355	0.730818	0.445319	0.348525	0.257179	0.425671	0.332642	0.109263	0.0308295	0.508221	0.338497	0.246703	ENSMUSG00000047992	18	84720019	84740436	1	protein_coding
FAM71E1	-0.147266	0.59855	0.809163	0	-0.658392	0.0109032	0.0885313	0	1.13728	0.000369543	0.00228652	1	0.530478	0.131071	0.267265	0	1.83303	1.32752	1.00437	0.890786	1.64303	1.64553	4.53047	4.98883	2.36499	1.38454	2.82993	1.536	1.38831	1.39312	3.96143	1.91682	2.16492	ENSMUSG00000051113	7	44496581	44501486	1	protein_coding
FAM83D	0.0472892	0.591514	0.804898	0	0.428063	7.60578e-05	0.00197893	0	-1.07698	6.01798e-28	5.95975e-26	-1	-0.672288	5.36863e-11	1.46181e-09	0	25.4543	27.2581	28.2477	28.0158	27.2237	29.5584	12.2733	11.7674	11.6784	17.3207	16.8048	15.6749	26.9867	28.266	11.9064	16.6001	20.9398	ENSMUSG00000027654	2	158768093	158786637	1	protein_coding
FAM84A	1.23252	1.57311e-06	3.47482e-05	1	-0.0180337	0.940532	0.982463	0	0.0587093	0.855522	0.929932	0	-1.47353	5e-08	7.43687e-07	-1	0.487718	0.189659	0.510897	1.86156	0.923659	1.3039	0.3623	0.40615	0.424702	0.376443	0.335362	0.482122	0.396091	1.36304	0.397717	0.397976	0.638706	ENSMUSG00000020607	12	14147599	14152038	-1	protein_coding
FANCB	0.20491	0.0422666	0.154426	0	0.563223	0.000208469	0.00451736	0	-1.1158	5.04223e-15	1.71708e-13	-1	-0.72196	1.08006e-09	2.25695e-08	0	6.30372	6.38168	5.53888	7.4422	6.9898	6.93916	2.62979	2.22434	2.92808	4.30632	3.87164	3.8793	6.07476	7.12372	2.59407	4.01909	4.95291	ENSMUSG00000047757	X	164980592	164997272	1	protein_coding
FANCD2	-0.0194884	0.859435	0.943012	0	0.312911	0.0304075	0.179708	0	-1.08129	6.59905e-17	2.723e-15	-1	-0.720147	6.89073e-08	9.93e-07	0	3.96722	4.24822	3.81574	4.40405	4.1063	4.21968	2.36762	1.84463	2.00265	2.73959	1.96765	2.14238	4.01039	4.24334	2.07163	2.28321	3.15214	ENSMUSG00000034023	6	113531682	113597017	1	protein_coding
FAP	-0.858142	1.79068e-05	0.000290672	0	-0.760464	4.10361e-05	0.00119442	0	1.10866	2.29407e-08	3.49664e-07	1	1.22824	2.5389e-08	4.00233e-07	1	4.22823	6.55919	3.81534	2.49784	2.16648	3.465	9.39975	12.9905	10.5653	4.5607	6.23067	6.69459	4.86759	2.70977	10.9852	5.82865	6.0978	ENSMUSG00000000392	2	62500943	62574075	-1	protein_coding
FBLN1	-1.09376	1.67903e-11	1.34465e-09	-1	-0.280243	0.00980069	0.0822213	0	0.167149	0.0346954	0.102692	0	1.03055	8.30567e-08	1.17714e-06	1	42.0489	42.2806	41.1038	12.8018	17.2759	24.053	44.3926	46.4062	43.6388	33.2687	39.892	38.004	41.8111	18.0436	44.8125	37.0549	35.4305	ENSMUSG00000006369	15	85205949	85286535	1	protein_coding
FBLN7	-0.486873	0.0168916	0.0780942	0	-0.611042	0.000985107	0.0151565	0	1.05012	1.49412e-07	1.98938e-06	1	0.936445	1.64398e-05	0.000135399	0	1.28514	1.60029	1.84965	1.36598	1.06022	0.854179	2.66388	3.78391	3.34111	2.48742	1.94881	1.72864	1.57836	1.09346	3.26297	2.05496	1.99744	ENSMUSG00000027386	2	128862981	128897034	1	protein_coding
FBN2	-1.05052	8.20253e-05	0.00103903	-1	-0.455131	0.0003839	0.00729235	0	0.260444	0.0805785	0.196418	0	1.25541	5.23897e-08	7.74893e-07	1	23.5596	28.2188	19.4271	4.92383	7.56509	11.811	23.7799	26.2098	31.2794	18.1611	20.4997	20.8303	23.7352	8.09997	27.0897	19.8304	19.6888	ENSMUSG00000024598	18	58008623	58209926	-1	protein_coding
FBXL21	-0.424909	0.125054	0.330699	0	-0.157977	0.506277	0.802938	0	0.703501	0.0204687	0.0673745	0	1.1154	0.00039384	0.00219464	1	1.05054	0.574163	0.59303	0.296262	0.587874	0.456732	0.971476	1.10818	1.72985	1.14539	1.22867	0.987846	0.739244	0.446956	1.26984	1.12064	0.894168	ENSMUSG00000035509	13	56522472	56537898	1	protein_coding
FBXL22	-0.538135	0.0391797	0.146365	0	-0.0742227	0.737985	0.9132	0	0.88528	0.000322719	0.00204374	0	1.42747	2.16851e-06	2.2042e-05	1	0.488731	0.385039	0.494234	0.267666	0.371765	0.435189	0.828484	0.723749	0.785976	0.497553	0.81793	0.890242	0.456001	0.358207	0.779403	0.735242	0.582213	ENSMUSG00000050503	9	66508459	66514593	-1	protein_coding
FBXO36	-0.457456	0.00554669	0.0333242	0	-0.292914	0.133351	0.445606	0	0.9409	5.25755e-08	7.58453e-07	0	1.08358	4.76389e-07	5.73422e-06	1	9.87701	8.26658	8.91804	5.58822	6.59794	7.02754	18.3898	18.6325	13.7486	10.5247	17.4311	13.5228	9.02054	6.40457	16.9236	13.8262	11.5437	ENSMUSG00000073633	1	84839841	84900487	1	protein_coding
FBXO40	-0.1895	0.485215	0.733312	0	-0.879871	0.00031267	0.00617125	0	1.64605	3.6148e-08	5.36249e-07	1	0.761613	0.0652845	0.155456	0	0.120394	0.2717	0.133914	0.415754	0.0229526	0.0402932	0.345054	0.424682	0.345236	0.217808	0.159324	0.210237	0.175336	0.159667	0.371657	0.19579	0.225612	ENSMUSG00000047746	16	36963460	36990467	-1	protein_coding
FCGR1	0.00800708	0.976499	0.990568	0	0.759066	0.000660363	0.0111248	0	0.854925	0.00609695	0.025176	0	1.82262	3.204e-12	1.09674e-10	1	0.854239	0.596138	1.28574	0.987944	0.604566	0.874113	1.38779	1.88188	0.935626	3.57277	2.11596	4.08394	0.912039	0.822208	1.40177	3.25756	1.59839	ENSMUSG00000015947	3	96282909	96293969	-1	protein_coding
FCGR2B	-0.580638	0.0165405	0.0768399	0	-0.181389	0.339087	0.688095	0	0.569133	0.0343412	0.101873	0	1.15715	9e-09	1.57196e-07	1	1.56059	3.22479	3.52186	1.36138	1.52746	1.56695	4.68233	3.20857	3.55451	3.35806	3.15305	3.90555	2.76908	1.48526	3.81514	3.47222	2.88543	ENSMUSG00000026656	1	170958617	170976547	-1	protein_coding
FCGR3	0.0534285	0.772791	0.901332	0	0.117338	0.571536	0.836169	0	1.31835	1.37397e-09	2.48985e-08	1	1.43441	6.14467e-12	1.97189e-10	1	4.52834	4.30691	4.56784	4.7977	3.44046	5.27099	13.8835	10.2674	7.29378	10.0275	11.2721	15.5978	4.4677	4.50305	10.4816	12.2991	7.93786	ENSMUSG00000059498	1	171051174	171064935	-1	protein_coding
FCGR4	-0.105779	0.703515	0.86761	0	0.196856	0.464519	0.780019	0	0.621368	0.10098	0.233386	0	1.1669	0.00219685	0.00952695	1	0.165926	0.291506	0.273616	0.220792	0.193896	0.200632	0.566994	0.453157	0.328289	0.741202	0.435238	0.667717	0.243683	0.205107	0.44948	0.614719	0.378247	ENSMUSG00000059089	1	171018920	171029761	1	protein_coding
FCGRT	-0.709827	3.8073e-10	2.2495e-08	0	-0.564993	1.62999e-05	0.000574734	0	1.08775	3.98788e-43	9.7416e-41	1	1.20503	2.21326e-14	1.0927e-12	1	76.3728	75.9696	73.7202	39.9112	43.015	53.4982	146.418	156.243	148.778	86.5032	103.229	118.901	75.3542	45.4748	150.48	102.878	93.5466	ENSMUSG00000003420	7	45092990	45103851	-1	protein_coding
FCMR	0.0472746	0.863064	0.944185	0	NA	NA	NA	0	-1.07433	0.00330392	0.0150239	-1	-0.784379	0.059373	0.144169	0	0.0898891	0.436369	0.160046	0.708671	0.243827	0.227127	0.0962012	0	0	0.104852	0.102713	0.0863503	0.228768	0.393208	0.0320671	0.0979718	0.188004	ENSMUSG00000042474	1	130865669	130880791	1	protein_coding
FCRLS	-0.064826	0.802332	0.91637	0	0.633962	0.00225476	0.0285968	0	2.10613	1.28135e-22	8.92611e-21	1	2.23707	3.85147e-09	7.29344e-08	1	1.73757	1.5435	1.2778	0.994462	0.867327	2.44861	9.13724	7.10453	4.89571	10.6491	9.76349	16.8645	1.51962	1.4368	7.04583	12.4257	5.60699	ENSMUSG00000015852	3	87250758	87263738	-1	protein_coding
FDFT1	-0.53372	1.85431e-05	0.000300136	0	0.367286	0.00676692	0.0641607	0	0.129783	0.300256	0.499076	0	1.06912	2.74221e-13	1.12001e-11	1	59.6032	57.8546	58.947	33.466	41.516	47.4484	72.9675	58.6633	52.2045	77.0381	84.4253	84.9232	58.8016	40.8101	61.2784	82.1289	60.7548	ENSMUSG00000021273	14	63145153	63177793	-1	protein_coding
FFAR2	-0.518072	0.0680798	0.215756	0	NA	NA	NA	0	-1.4869	0.000135253	0.000949917	-1	-0.110412	0.792106	0.88696	0	0.294292	0.317087	0.746965	0.22874	0.147108	0.304821	0.0294888	0.0174987	0	0.334977	0.179024	0.0281405	0.452781	0.22689	0.0156625	0.180714	0.219012	ENSMUSG00000051314	7	30818348	30823775	-1	protein_coding
FGD3	1.01561	4.75174e-08	1.65216e-06	1	0.404388	0.0739846	0.314935	0	-0.779879	0.00099447	0.00544196	0	-1.38231	2.28256e-10	5.49128e-09	-1	1.26718	1.39003	1.36644	3.89931	2.8516	2.38815	0.864149	0.467006	0.549602	1.18305	0.976207	0.961603	1.34122	3.04635	0.626919	1.04029	1.51369	ENSMUSG00000037946	13	49261554	49320311	-1	protein_coding
FGF1	-0.41802	0.122688	0.326793	0	-0.51161	0.0487993	0.244003	0	1.16778	0.00109332	0.00587635	1	1.37502	0.000493592	0.00266457	1	0.484241	0.219826	0.263229	0.040681	0.0709684	0.358534	0.268363	0.387027	0.568931	0.164235	0.273002	0.394674	0.322432	0.156728	0.408107	0.277304	0.291143	ENSMUSG00000036585	18	38838673	38929404	-1	protein_coding
FGF14	-0.70337	0.0116139	0.0586877	0	-0.273275	0.252536	0.606799	0	1.41873	7.08212e-08	9.95e-07	1	1.92758	1.75716e-08	2.87595e-07	1	0.227466	0.225902	0.252251	0.0934677	0.0801497	0.138521	0.640602	0.652077	0.756291	0.487328	0.372049	0.765555	0.235206	0.104046	0.68299	0.541644	0.390972	ENSMUSG00000025551	14	123977907	124677127	-1	protein_coding
FGF21	-0.493746	0.0661314	0.211285	0	0.0908722	0.733904	0.912115	0	0.0377902	0.922475	0.961522	0	1.06759	0.00908396	0.0314664	1	0.70034	0.184546	0.472567	0.126052	0.211988	0.141874	0.553951	0.238377	0.536394	0.459775	0.572684	0.588232	0.452484	0.159971	0.442907	0.54023	0.398898	ENSMUSG00000030827	7	45613886	45615490	-1	protein_coding
FGFBP3	0.990219	4.10836e-08	1.45847e-06	0	1.27944	3.41309e-10	5.31996e-08	1	-0.0486011	0.813058	0.907852	0	0.359965	0.0987429	0.215431	0	2.05312	2.06729	2.05449	5.24697	4.99419	3.42085	2.14588	1.81095	1.6167	6.20557	6.58832	4.06818	2.0583	4.554	1.85784	5.62069	3.52271	ENSMUSG00000047632	19	36917550	36919615	-1	protein_coding
FGFR3	0.115822	0.326061	0.595588	0	-0.610511	0.000429039	0.00791539	0	-0.28918	0.0459084	0.127553	0	-1.05251	1.85653e-10	4.55789e-09	-1	5.48162	5.10416	4.58463	5.47397	5.19297	5.34921	4.09681	2.8651	3.89389	1.89118	3.03009	2.43969	5.0568	5.33872	3.6186	2.45365	4.11694	ENSMUSG00000054252	5	33721674	33737068	1	protein_coding
FGFR4	-0.818565	0.00387392	0.025014	0	-0.0253817	0.923984	0.977309	0	0.466033	0.162657	0.328414	0	1.52926	5.09886e-05	0.000364776	1	0.452801	0.225215	0.163121	0.20223	0.0582894	0.106587	0.407443	0.211449	0.503939	0.170289	0.332035	0.398675	0.280379	0.122369	0.374277	0.300333	0.269339	ENSMUSG00000005320	13	55152640	55168759	1	protein_coding
FGR	-0.442744	0.0633208	0.205058	0	0.733631	0.00535809	0.0546551	0	-2.097	5e-09	8.55813e-08	-1	-0.46936	0.151484	0.296614	0	0.705464	1.05338	1.31964	0.823983	0.730223	0.585623	0.220118	0.0683759	0.0220664	0.546217	0.562298	0.186287	1.02616	0.713276	0.10352	0.431601	0.56864	ENSMUSG00000028874	4	132974095	133001910	1	protein_coding
FHIT	-0.442874	0.113655	0.310617	0	-0.734096	0.00633577	0.0613279	0	1.0261	0.00288514	0.0134364	1	0.656149	0.111592	0.236433	0	1.1123	1.61452	0.611	0.824127	0.408068	0.3054	1.39282	2.00827	3.12543	0.263468	0.766772	1.85142	1.11261	0.512532	2.17551	0.960553	1.1903	ENSMUSG00000060579	14	9550092	11162035	-1	protein_coding
FHOD3	-1.01239	1.00884e-06	2.36769e-05	-1	-0.202057	0.287196	0.640512	0	0.660507	0.000130434	0.00092222	0	1.513	1e-09	2.09047e-08	1	0.792139	0.858396	1.00737	0.295826	0.323457	0.487742	1.33594	1.32709	1.28962	0.870542	1.03522	1.49927	0.885968	0.369008	1.31755	1.13501	0.926884	ENSMUSG00000034295	18	24709445	25133500	1	protein_coding
FIBCD1	1.06018	7.90421e-05	0.00100576	1	-0.115177	0.667789	0.883228	0	-0.453897	0.219185	0.4044	0	-2.03583	7.44536e-10	1.61596e-08	-1	0.115377	0.11006	0.230641	0.627932	0.54021	0.287827	0.0533787	0.105628	0.116089	0.0655112	0.0823453	0.0840042	0.152026	0.485323	0.0916986	0.0772869	0.201584	ENSMUSG00000026841	2	31813290	31846005	-1	protein_coding
FIGNL1	0.138483	0.100688	0.28629	0	0.50658	5.05984e-06	0.000221491	0	-1.01152	5.63782e-24	4.28591e-22	-1	-0.617617	1e-09	2.03522e-08	0	18.6244	18.0727	17.7046	21.1446	18.7646	21.2231	7.68307	8.59308	9.04513	12.7694	12.3366	12.226	18.1339	20.3774	8.44043	12.444	14.8489	ENSMUSG00000035455	11	11787431	11808962	-1	protein_coding
FILIP1L	0.545449	4.96156e-05	0.000675572	0	0.334998	0.0511735	0.250874	0	-0.870345	2.01958e-13	5.96787e-12	0	-1.02415	6.62535e-08	9.58649e-07	-1	12.5305	12.3739	11.6493	21.0655	20.4319	14.0646	6.53191	6.77805	5.26246	10.1016	8.28732	6.27522	12.1846	18.5207	6.19081	8.22138	11.2794	ENSMUSG00000043336	16	57353093	57573126	1	protein_coding
FKBP7	-0.606072	5.47462e-05	0.000729575	0	-0.508728	0.00751004	0.0690476	0	1.30143	8.07422e-19	4.00888e-17	1	1.32523	7.84788e-10	1.7e-08	1	108.109	84.4714	104.105	50.0884	69.9118	71.2516	241.639	264.777	198.634	108.672	189.518	188.48	98.8951	63.7506	235.017	162.223	139.971	ENSMUSG00000002732	2	76663044	76673116	-1	protein_coding
FLYWCH2	-0.355831	0.199462	0.444894	0	-0.613741	0.0206402	0.137971	0	1.12883	0.000166031	0.00113502	1	0.665417	0.0789834	0.180978	0	1.62401	2.01031	1.61597	1.08283	0.736197	1.87181	5.67814	4.19259	2.78681	0.932779	2.60311	2.84978	1.7501	1.23028	4.21918	2.12856	2.33203	ENSMUSG00000023911	17	23776916	23786081	-1	protein_coding
FMN2	0.494772	0.046631	0.165889	0	0.227795	0.374599	0.715234	0	-1.075	0.00314581	0.0144302	-1	-1.20427	0.000785367	0.00397573	-1	0.611988	0.274385	0.176458	0.318372	0.658733	0.44214	0.240096	0.0968473	0.25634	0.258706	0.023098	0.156075	0.354277	0.473082	0.197761	0.14596	0.29277	ENSMUSG00000028354	1	174501825	174822729	1	protein_coding
FMO1	-2.45278	1.46196e-32	1.90032e-29	-1	-0.793995	0.00320996	0.0373853	0	2.6152	6.73615e-157	1.23413e-152	1	2.31575	1.34405e-08	2.25316e-07	1	9.08117	7.23552	7.30107	1.24751	1.03753	2.19232	40.9878	47.1661	39.6311	5.94423	12.9149	20.3738	7.87259	1.49245	42.595	13.0776	16.2594	ENSMUSG00000040181	1	162829561	162866610	-1	protein_coding
FMO3	NA	NA	NA	0	-0.220137	0.408782	0.742422	0	0.973481	0.0124596	0.0453641	0	1.21169	0.00337838	0.013708	1	0.0542056	0.0182809	0.0865066	0	0	0.0427794	0.245189	0.227399	0.131852	0.14527	0.124733	0.182608	0.0529977	0.0142598	0.20148	0.15087	0.104902	ENSMUSG00000026691	1	162953800	162984528	-1	protein_coding
FMO4	-0.634649	0.0185563	0.0837738	0	-0.663737	0.0122241	0.096668	0	1.4811	1.18507e-05	0.000107006	1	1.61729	8.34171e-05	0.000566335	1	0.357532	0.178745	0.284426	0.101533	0.0825332	0.0379091	0.708058	1.11939	0.820228	0.273442	0.236216	0.538169	0.273568	0.0739918	0.882559	0.349276	0.394848	ENSMUSG00000026692	1	162793188	162813972	-1	protein_coding
FMO5	-0.720355	0.000983629	0.0081919	0	-0.581593	0.000989932	0.0151949	0	1.24214	2.08264e-12	5.498e-11	1	1.40094	8.87373e-09	1.54825e-07	1	2.13135	1.95197	1.39722	1.16436	0.626135	1.18479	3.80853	4.19114	4.67103	2.54954	2.27497	3.65426	1.82685	0.991762	4.22357	2.82626	2.46711	ENSMUSG00000028088	3	97628804	97655282	1	protein_coding
FNDC1	-1.37438	9.7366e-16	1.80801e-13	-1	-0.620791	4.97362e-06	0.000218289	0	0.720346	6.16244e-07	7.29342e-06	0	1.53624	4.04222e-16	2.7207e-14	1	13.6067	18.1115	14.5967	3.62175	6.4576	5.95019	23.5622	26.3014	26.2198	12.2703	19.67	16.7254	15.4383	5.34318	25.3611	16.2219	15.5911	ENSMUSG00000071984	17	7738569	7827302	-1	protein_coding
FNDC5	0.258995	0.286866	0.555265	0	-0.295072	0.154464	0.484148	0	1.11113	1.01687e-05	9.30576e-05	1	0.520981	0.035636	0.0961005	0	0.42936	0.550259	0.360679	0.71248	0.53283	0.522622	1.00369	1.07732	0.96252	0.952689	0.730479	0.758205	0.446766	0.589311	1.01451	0.813791	0.716094	ENSMUSG00000001334	4	129136999	129144593	1	protein_coding
FOS	-0.861677	5.5271e-17	1.27941e-14	0	0.274333	0.0979492	0.371272	0	-1.84724	7.95664e-36	1.33737e-33	-1	-0.688295	4.92e-07	5.89445e-06	0	43.1969	44.3385	50.9678	28.3954	24.9272	24.6409	14.4754	9.30283	10.1819	17.4218	13.7484	12.1355	46.1677	25.9878	11.32	14.4352	24.4777	ENSMUSG00000021250	12	85473890	85477273	1	protein_coding
FOSB	-0.476779	0.0344822	0.13355	0	0.477215	0.0444859	0.229773	0	-1.5033	3.90606e-07	4.819e-06	-1	-0.531029	0.00654676	0.0239617	0	1.30603	2.73649	3.32184	1.58503	1.44737	1.68814	1.00842	0.614507	0.633407	1.07857	1.01579	0.931418	2.45479	1.57351	0.752111	1.00859	1.44725	ENSMUSG00000003545	7	19302696	19310051	-1	protein_coding
FOSL1	0.843014	1.51389e-09	7.9e-08	0	0.497218	0.0104099	0.0855252	0	-1.53418	4.10824e-22	2.76717e-20	-1	-1.79948	3.14213e-21	4.86787e-19	-1	13.1577	11.8938	14.2216	27.5481	27.8292	19.4242	4.65425	3.28044	4.28592	7.82048	6.29895	4.79127	13.091	24.9338	4.07354	6.30357	12.1005	ENSMUSG00000024912	19	5447703	5455945	1	protein_coding
FOXM1	0.219593	0.00826669	0.0452562	0	0.438975	0.000961984	0.0148831	0	-1.33808	5.7074e-41	1.25982e-38	-1	-1.07656	1.16753e-17	1.04908e-15	-1	24.4688	29.4056	25.0815	33.3201	30.9587	30.3271	8.7393	9.705	9.38842	16.3697	12.0568	11.4279	26.3186	31.5353	9.27757	13.2848	20.1041	ENSMUSG00000001517	6	128362967	128376146	1	protein_coding
FOXRED2	-1.03063	1.0321e-08	4.36e-07	-1	-0.386848	0.0061905	0.0604834	0	0.181784	0.130738	0.281827	0	0.878096	3.91521e-05	0.000289191	0	3.49189	4.03633	3.99704	1.43445	1.49368	2.22313	3.94265	4.24273	4.32572	3.47837	2.59191	3.60613	3.84175	1.71709	4.17037	3.22547	3.23867	ENSMUSG00000016552	15	77940522	77956722	-1	protein_coding
FREM1	-0.809294	0.00154825	0.0118315	0	-0.282218	0.138297	0.454424	0	1.22312	6.93109e-08	9.75303e-07	1	1.87172	5.03481e-11	1.37928e-09	1	1.11804	1.12434	0.551707	0.22691	0.665291	0.541069	2.94676	1.85871	2.11012	1.22315	1.94395	1.953	0.931362	0.477757	2.3052	1.7067	1.35525	ENSMUSG00000059049	4	82897920	83052339	-1	protein_coding
FRMPD1	-0.450213	0.112816	0.309075	0	-0.0945917	0.719019	0.906828	0	0.803548	0.0203682	0.0670921	0	1.39271	0.000127196	0.000821361	1	0.0975855	0.115833	0.151721	0.0295018	0.0533266	0.102242	0.196761	0.175893	0.592111	0.193913	0.31215	0.284925	0.121713	0.0616901	0.321588	0.263663	0.192164	ENSMUSG00000035615	4	45184875	45285936	1	protein_coding
FUCA2	-0.447907	5.87737e-06	0.000110967	0	-0.443868	0.000159105	0.00365	0	1.07483	2.35424e-32	3.01623e-30	1	1.07071	2.05091e-16	1.43412e-14	1	57.628	56.7521	56.6684	44.2625	36.3717	45.6393	112.117	125.169	112.853	76.8855	84.0435	98.246	57.0162	42.0912	116.713	86.3917	75.553	ENSMUSG00000019810	10	13499540	13519035	1	protein_coding
FXYD1	-1.97684	1.23216e-13	1.43594e-11	-1	-1.78946	7.00646e-15	3.24594e-12	-1	2.17771	1.16752e-27	1.13175e-25	1	1.49304	0.000364473	0.0020516	1	16.0788	16.1949	13.891	0.737173	1.68337	5.79162	73.1739	89.3152	53.3258	8.70089	17.6335	20.6909	15.3882	2.73739	71.9383	15.6751	26.4348	ENSMUSG00000036570	7	31051678	31057199	-1	protein_coding
FXYD6	-1.07668	1.51344e-06	3.36945e-05	-1	-0.867016	1.89932e-05	0.000646467	0	1.27517	1e-09	1.8706e-08	1	1.50037	1.04177e-08	1.78642e-07	1	5.90575	6.96644	3.89296	1.53655	1.96114	3.15268	13.0011	17.28	10.796	4.60958	8.3478	7.4883	5.58838	2.21679	13.6924	6.81523	7.07819	ENSMUSG00000066705	9	45370185	45396159	1	protein_coding
FZD4	-1.07045	2.45277e-10	1.52941e-08	-1	-1.42088	8.9356e-13	2.66121e-10	-1	0.806365	9.97391e-05	0.000727147	0	0.355122	0.0725915	0.169092	0	2.84141	4.07304	2.98797	1.45779	1.19412	1.76623	3.82401	6.69831	6.70705	1.63713	1.50817	2.27952	3.30081	1.47271	5.74312	1.80827	3.08123	ENSMUSG00000049791	7	89404355	89413134	1	protein_coding
FZD9	-1.25966	9.52434e-11	6.59599e-09	-1	-0.858316	2.50484e-06	0.000123597	0	0.885234	8.39278e-08	1.16665e-06	0	1.28693	5.42329e-08	7.97561e-07	1	1.97192	2.55826	2.07361	0.875365	0.826417	0.716205	3.8397	4.04153	3.94332	1.48596	2.24221	2.3892	2.20126	0.805996	3.94152	2.03912	2.24697	ENSMUSG00000049551	5	135248938	135251230	-1	protein_coding
G0S2	-1.09293	6.43728e-07	1.6139e-05	-1	-1.03878	8.48911e-06	0.00034356	-1	1.65746	2.52545e-14	7.99115e-13	1	1.52556	2.68191e-07	3.42305e-06	1	4.89082	4.98393	3.95086	1.41961	2.16898	1.83045	14.9228	19.0572	10.957	3.41696	7.47216	7.01314	4.60854	1.80635	14.979	5.96742	6.84033	ENSMUSG00000009633	1	193272161	193273217	-1	protein_coding
GABRA1	-0.408351	0.110315	0.304491	0	0.016886	0.942409	0.98269	0	1.11151	1.08199e-05	9.84752e-05	1	1.58708	1.17123e-07	1.61412e-06	1	0.622432	0.47975	0.854683	0.283564	0.381805	0.412654	0.98527	0.867152	0.97601	0.655674	0.731716	1.61935	0.652288	0.359341	0.942811	1.00225	0.739172	ENSMUSG00000010803	11	42130939	42182930	-1	protein_coding
GABRG3	0.735975	0.00933902	0.0496886	0	NA	NA	NA	0	-0.404519	0.292957	0.490609	0	-1.19721	0.0026117	0.0110202	-1	0.0339703	0.0208638	0.0409066	0.0566518	0.0666299	0.140285	0.00636246	0.0251417	0.00499637	0.0531218	0.0120595	0.0184545	0.0319136	0.0878556	0.0121668	0.0278786	0.0399536	ENSMUSG00000055026	7	56716465	57387188	-1	protein_coding
GADD45A	-0.816144	7.81698e-10	4.38842e-08	0	-0.355116	0.00204506	0.0265016	0	0.920699	3.13279e-16	1.20075e-14	0	1.40716	2.23786e-24	5.91421e-22	1	9.52637	9.44497	9.42444	7.13253	5.0635	6.90049	18.3154	15.7957	16.5317	13.7909	13.8979	12.3312	9.46526	6.36551	16.8809	13.34	11.5129	ENSMUSG00000036390	6	67035096	67037457	-1	protein_coding
GADD45G	0.118638	0.345612	0.614048	0	0.503938	0.000227385	0.00483099	0	-1.08173	1.77601e-18	8.42962e-17	-1	-0.657926	9.42459e-06	8.28212e-05	0	145.473	115.206	145.386	154.455	171.345	132.533	61.0026	57.0449	57.7136	84.1193	103.248	79.143	135.355	152.778	58.587	88.8368	108.889	ENSMUSG00000021453	13	51846678	51848468	1	protein_coding
GAL3ST1	-0.317704	0.23351	0.490655	0	-0.00247171	0.991127	0.997283	0	0.982846	0.000343594	0.00215434	0	1.40924	7.76298e-07	8.80735e-06	1	0.858232	0.728359	0.54957	0.331573	0.489135	0.611037	1.2497	1.8389	1.19329	1.52524	1.19178	1.67317	0.712054	0.477248	1.4273	1.4634	1.02	ENSMUSG00000049721	11	3983636	3999326	1	protein_coding
GALNT15	NA	NA	NA	0	NA	NA	NA	0	NA	NA	NA	0	1.20956	0.00283971	0.0118542	1	0.016325	0.00995441	0.0473126	0.0135274	0	0	0.0148873	0.0133942	0.0143277	0.0269826	0.0428361	0.0643083	0.0245307	0.00450913	0.0142031	0.044709	0.021988	ENSMUSG00000021903	14	32028989	32062197	1	protein_coding
GALNT9	-1.93602	9.79557e-13	9.97142e-11	-1	-2.01653	7.94327e-16	4.90658e-13	-1	1.62589	2.4303e-08	3.68283e-07	1	1.53331	3.70121e-05	0.000275105	1	0.512686	0.784543	1.08566	0.0680168	0.076357	0.138025	1.63713	4.11398	2.6668	0.223494	0.432901	0.429037	0.794296	0.0941329	2.80597	0.361811	1.01405	ENSMUSG00000033316	5	110544355	110621380	1	protein_coding
GALR2	0.108307	0.67306	0.852232	0	0.193868	0.46754	0.781611	0	1.09742	0.00428314	0.0187551	1	1.27496	0.00105049	0.005094	1	0.201287	0.0236874	0.133843	0.064508	0.154017	0.280986	0.537247	0.439282	0.308175	0.366482	0.488933	0.81709	0.119606	0.166504	0.428235	0.557502	0.317961	ENSMUSG00000020793	11	116280939	116283938	1	protein_coding
GAMT	-0.844027	3.36637e-06	6.78136e-05	0	-0.423194	0.0291194	0.174641	0	0.727731	2.02417e-06	2.15484e-05	0	1.11826	3.83444e-06	3.69058e-05	1	18.1946	15.9996	15.2179	5.79333	9.58234	10.7108	28.8379	27.6228	21.4036	13.0667	22.6519	20.9834	16.4707	8.69549	25.9548	18.9007	17.5054	ENSMUSG00000020150	10	80258151	80261012	-1	protein_coding
GAS1	-0.961511	9.94732e-11	6.86081e-09	0	-1.1876	5.97412e-21	9.96364e-18	-1	0.799845	1e-09	1.84074e-08	0	0.5894	0.000357281	0.00201465	0	107.405	134.919	110.553	43.7376	62.7356	67.9869	169.018	203.988	218.405	80.1928	78.6278	93.964	117.626	58.1534	197.137	84.2615	114.294	ENSMUSG00000052957	13	60174405	60177365	-1	protein_coding
GAS6	-0.511698	0.00124289	0.00994429	0	-0.682023	7.95226e-06	0.000325068	0	1.20604	6.38857e-19	3.23329e-17	1	1.00939	1.67472e-07	2.23931e-06	1	226.744	272.139	210.253	159.122	120.605	208.794	458.528	617.523	512.889	297.262	275.78	398.87	236.379	162.84	529.647	323.971	313.209	ENSMUSG00000031451	8	13465374	13494490	-1	protein_coding
GAS7	-1.22244	4.64222e-09	2.10872e-07	-1	-0.61367	3.84872e-05	0.0011381	0	0.433204	0.0139306	0.0496059	0	1.15929	2.46835e-07	3.164e-06	1	2.33023	3.78094	1.92273	0.983353	1.13622	1.34327	2.86978	2.81958	2.8649	2.30169	2.47023	2.36764	2.67797	1.15428	2.85142	2.37985	2.26588	ENSMUSG00000033066	11	67455437	67688990	1	protein_coding
GBGT1	-0.608398	0.0250694	0.104902	0	-0.18081	0.498229	0.798403	0	0.709113	0.054116	0.14457	0	1.60683	6.21588e-05	0.000434822	1	0.274757	0.467963	0.400433	0.15938	0.101613	0.120165	0.844197	0.540706	0.959971	0.781931	0.68179	0.623053	0.381051	0.127053	0.781625	0.695591	0.49633	ENSMUSG00000026829	2	28496891	28505415	1	protein_coding
GBP10	-0.683916	0.00767007	0.0428885	0	-0.139864	0.60054	0.852342	0	0.947539	0.00887169	0.0344069	0	2.02149	1.002e-06	1.10265e-05	1	2.05643	1.97341	3.38565	0.18255	0.2661	0.650629	5.53431	4.65784	6.4958	6.21814	5.58347	5.6691	2.47183	0.366426	5.56265	5.82357	3.55612	ENSMUSG00000105096	5	105215699	105239533	-1	protein_coding
GBP2	-0.834143	0.000992655	0.00825893	0	0.372364	0.00292599	0.0349318	0	0.427435	0.00100863	0.005503	0	1.84577	7.12381e-17	5.42466e-15	1	15.4779	16.3515	20.624	6.29577	6.06833	11.7479	22.9483	21.5753	23.0577	34.1171	30.3838	26.4298	17.4845	8.03733	22.5271	30.3102	19.5898	ENSMUSG00000028270	3	142620602	142638008	1	protein_coding
GBP3	-0.995024	0.000341589	0.00342156	0	0.0756097	0.537652	0.820549	0	0.88017	1.3448e-05	0.000119603	0	2.30772	1e-08	1.7162e-07	1	16.5208	19.3773	32.1205	1.38245	2.8522	6.81098	46.944	43.2917	38.5249	48.9971	46.4168	41.5141	22.6729	3.68188	42.9202	45.6427	28.7294	ENSMUSG00000028268	3	142560026	142573209	1	protein_coding
GBP5	-0.559256	0.0219806	0.0952625	0	0.0909503	0.686136	0.891437	0	0.280009	0.303572	0.502642	0	1.0679	3.24193e-05	0.000244896	1	0.528833	0.497702	0.942583	0.37528	0.405589	0.417204	0.773137	0.628056	0.910582	1.12921	0.713099	0.74217	0.656373	0.399358	0.770592	0.861493	0.671954	ENSMUSG00000105504	3	142493978	142522344	1	protein_coding
GBP6	-0.934112	0.000704291	0.00626045	0	-0.00955091	0.952427	0.986679	0	1.2586	4.23647e-10	8.20468e-09	1	2.2417	5.26894e-08	7.77406e-07	1	5.29368	4.90841	7.74224	0.549504	0.600159	1.54456	14.9938	12.1195	15.1326	14.8157	14.7499	13.4008	5.98144	0.898074	14.082	14.3221	8.8209	ENSMUSG00000104713	5	105270702	105293698	-1	protein_coding
GBP7	-1.14042	4.26243e-05	0.000594769	-1	0.294001	0.016548	0.118879	0	0.589508	2.76363e-05	0.000230567	0	2.20577	3.30031e-10	7.78344e-09	1	7.55664	8.21241	10.432	1.30878	1.75421	3.83971	12.9071	12.9584	12.0875	18.2891	17.3438	13.9433	8.73368	2.3009	12.651	16.5254	10.0527	ENSMUSG00000040253	3	142530342	142550149	1	protein_coding
GBP9	-1.44656	1.09259e-13	1.31876e-11	-1	-0.10039	0.52341	0.813302	0	0.726982	1.47673e-05	0.000129968	0	2.18995	1.93213e-26	6.54266e-24	1	2.17328	2.90843	3.14946	0.878952	0.803374	1.23626	3.77504	4.10969	4.61262	4.85547	3.95675	3.55591	2.74372	0.972862	4.16578	4.12271	3.00127	ENSMUSG00000029298	5	105077630	105139539	-1	protein_coding
GDF10	-1.07164	9.61981e-05	0.00118654	-1	-0.705535	0.00120516	0.0176468	0	1.33487	1.15031e-17	5.12769e-16	1	1.50345	0.000126865	0.000819665	1	23.1579	27.1987	17.0462	5.23272	4.60723	10.8224	54.7886	62.402	49.9715	16.7444	29.8209	46.1268	22.4676	6.88745	55.7207	30.8974	28.9933	ENSMUSG00000021943	14	33923587	33935280	1	protein_coding
GDF15	0.21236	0.213112	0.463221	0	-0.161224	0.523875	0.813307	0	-0.865552	0.00117137	0.00622229	0	-1.34917	9.10347e-10	1.9476e-08	-1	3.24507	2.83121	3.45053	3.50367	3.99122	3.87695	2.10983	1.39466	0.877629	1.09183	1.19342	1.6239	3.1756	3.79061	1.46071	1.30305	2.43249	ENSMUSG00000038508	8	70629393	70632456	-1	protein_coding
GDNF	0.772466	7.98636e-08	2.60528e-06	0	0.367119	0.113254	0.406764	0	-1.0807	1.94271e-08	2.99347e-07	-1	-1.36128	4.09013e-09	7.68867e-08	-1	1.8742	1.58862	2.07846	3.28643	3.62519	3.0677	0.778758	0.762299	0.815614	1.65683	0.975326	0.781388	1.84709	3.32644	0.785557	1.13785	1.77423	ENSMUSG00000022144	15	7811011	7837575	1	protein_coding
GEN1	0.107131	0.390203	0.657526	0	0.699215	5.7249e-05	0.00157457	0	-1.44096	2.51079e-20	1.44201e-18	-1	-0.782966	5.30703e-07	6.29107e-06	0	3.77996	4.07557	3.35751	4.62334	3.89086	3.88942	1.28762	1.19788	1.26738	2.56712	1.88782	2.20655	3.73768	4.13454	1.25096	2.2205	2.83592	ENSMUSG00000051235	12	11240926	11265787	-1	protein_coding
GFRA1	-0.969262	1.75322e-06	3.80795e-05	0	-0.906981	4.82358e-05	0.00137049	0	1.01821	7.41692e-06	6.95066e-05	1	0.999906	8.53066e-05	0.000577841	0	3.25569	5.42951	3.4195	2.8337	1.3919	2.03945	5.89705	11.5448	7.39313	2.39836	3.45625	5.33097	4.0349	2.08835	8.27833	3.72853	4.53253	ENSMUSG00000025089	19	58235604	58455909	-1	protein_coding
GFRA2	-0.742353	0.00860805	0.0467413	0	-0.641673	0.0168378	0.120369	0	1.87954	4.85802e-32	6.05468e-30	1	1.30103	0.00184905	0.00824752	1	3.6721	4.055	4.41229	0.530144	0.900938	2.38032	13.7465	12.5747	18.7225	3.20912	7.11395	10.1954	4.04646	1.27047	15.0146	6.83949	6.79275	ENSMUSG00000022103	14	70890130	70979838	1	protein_coding
GGT5	-1.56347	3.67222e-09	1.73818e-07	-1	-0.399787	0.0418728	0.22034	0	0.250113	0.27408	0.470082	0	1.74913	5.78513e-08	8.46617e-07	1	1.4115	1.9675	1.82108	0.505836	0.143552	0.72393	0.974579	1.49725	2.02157	0.889748	1.03057	0.852408	1.73336	0.457773	1.4978	0.924242	1.15329	ENSMUSG00000006344	10	75589340	75617200	1	protein_coding
GIMAP1	-0.15089	0.594018	0.806307	0	NA	NA	NA	0	-1.13364	0.00295553	0.0136842	-1	-0.927012	0.0269443	0.0767624	0	0.250351	0.301604	0.396528	0.230834	0.349637	0.202113	0.0828117	0.00784896	0.0193731	0.0355281	0.0720343	0.117692	0.316161	0.260861	0.0366779	0.0750848	0.172196	ENSMUSG00000090019	6	48739054	48743795	1	protein_coding
GIMAP4	0.527945	0.0629908	0.204342	0	NA	NA	NA	0	-0.591415	0.119599	0.264283	0	-1.29181	0.00107804	0.0052037	-1	0.0952877	0.434837	0.27167	0.685272	0.555842	0.293149	0.236534	0.050486	0	0.184681	0.14999	0.173952	0.267265	0.511421	0.0956733	0.169541	0.260975	ENSMUSG00000054435	6	48684549	48692060	1	protein_coding
GJA4	0.768644	0.00676289	0.0389234	0	0.125124	0.56495	0.833679	0	-0.200653	0.586982	0.759846	0	-1.06903	0.00628048	0.0231284	-1	0.101094	0.11412	0.236978	0.466111	0.643589	0.301939	0.0202674	0.0201747	0.26371	0.136101	0.213065	0.0975933	0.150731	0.470546	0.101384	0.14892	0.217895	ENSMUSG00000050234	4	127311421	127314039	-1	protein_coding
GJB2	0.672747	0.0178123	0.0811958	0	1.58891	3.78827e-18	3.51004e-15	1	-0.565949	0.0176462	0.059914	0	-0.111251	0.770277	0.872934	0	3.35617	2.16596	1.88001	6.99071	9.97664	2.60983	1.86349	1.31916	1.31911	4.69523	6.33062	5.50036	2.46738	6.52573	1.50059	5.50874	4.00061	ENSMUSG00000046352	14	57098600	57104702	-1	protein_coding
GJB3	1.309	1.77399e-07	5.1953e-06	1	0.546217	0.0422643	0.221801	0	-1.8898	1.91224e-09	3.40799e-08	-1	-1.81409	8.07518e-06	7.20551e-05	-1	1.38893	1.95508	1.3499	7.44076	6.4771	2.4846	0.253659	0.399947	0.145223	0.948061	0.687762	0.288765	1.56464	5.46749	0.266276	0.641529	1.98498	ENSMUSG00000042367	4	127325235	127330844	-1	protein_coding
GJB4	1.22157	7.42906e-07	1.84071e-05	1	0.544037	0.0409897	0.217396	0	-1.15362	0.00131848	0.00688988	-1	-1.57213	2.98416e-06	2.96214e-05	-1	0.863993	0.874563	0.59176	3.0538	2.88729	1.54914	0.265141	0.120174	0.316153	0.733755	0.80779	0.252899	0.776772	2.49674	0.233823	0.598148	1.02637	ENSMUSG00000046623	4	127351086	127354081	-1	protein_coding
GJB5	-0.0246323	0.889936	0.955227	0	0.789279	0.00149075	0.0207882	0	-1.7298	5.66531e-13	1.60176e-11	-1	-0.681461	0.00651001	0.0238515	0	2.41813	2.98446	2.88101	2.81978	3.09694	2.32311	0.791753	0.590976	0.643238	1.63788	1.96691	1.01597	2.7612	2.74661	0.675322	1.54025	1.93085	ENSMUSG00000042357	4	127354809	127358181	-1	protein_coding
GLI1	0.50895	0.0716101	0.224185	0	NA	NA	NA	0	-0.61058	0.114943	0.256814	0	-1.13261	0.00517128	0.0195731	-1	0.122686	0.0869285	0.0826894	0.170624	0.223356	0.143801	0.0350069	0.0606701	0	0.0766762	0.00831675	0.062164	0.0974346	0.17926	0.0318923	0.0490523	0.0894099	ENSMUSG00000025407	10	127329889	127341589	-1	protein_coding
GLIPR1	0.619823	0.000277268	0.0028744	0	1.0932	2e-08	1.97253e-06	1	-0.245158	0.244548	0.434364	0	0.332973	0.0770395	0.177179	0	17.6487	15.2767	20.3956	31.2569	29.9535	22.9467	15.6554	14.9797	10.1804	34.0769	38.9911	24.0792	17.7737	28.0524	13.6052	32.3824	22.9534	ENSMUSG00000056888	10	111985448	112002631	-1	protein_coding
GLT8D2	-0.895004	6.26693e-09	2.76498e-07	0	-0.452785	0.00896834	0.0775517	0	1.03619	2.83957e-14	8.95418e-13	1	1.45101	8.77218e-13	3.29112e-11	1	5.40407	5.52127	4.82977	2.61858	2.83844	3.14794	9.48282	9.98804	10.3267	5.59099	6.26248	9.32192	5.2517	2.86832	9.93252	7.05846	6.27775	ENSMUSG00000020251	10	82650433	82690650	-1	protein_coding
GM10382	0.354835	0.107277	0.298545	0	0.186631	0.478013	0.786769	0	-0.918117	0.00127014	0.00667056	0	-1.03171	0.000424536	0.00233886	-1	2.13243	2.08745	1.83414	2.39445	3.36956	2.43632	1.18773	1.04217	1.10368	1.45067	1.52929	0.894876	2.01801	2.73344	1.11119	1.29161	1.78856	ENSMUSG00000072612	5	125389322	125390554	1	protein_coding
GM1045	1.12404	7.12302e-05	0.000921629	1	NA	NA	NA	0	-1.16791	0.00132369	0.00691119	-1	-1.89511	8.31482e-07	9.34494e-06	-1	0.89509	0.251344	0.371952	3.21845	2.74603	1.34101	0	0	0	0.125482	0.561974	0.239821	0.506129	2.43516	0	0.309092	0.812596	ENSMUSG00000096035	5	91987475	91995320	1	protein_coding
GM10801	0.179647	0.522256	0.7598	0	-0.387589	0.136114	0.450777	0	1.23625	0.000782865	0.00442408	1	0.204992	0.624283	0.775882	0	2.72828	2.89635	1.78702	2.90627	0.697073	6.53059	7.02827	12.719	2.19752	0.394495	4.96893	5.75023	2.47055	3.37798	7.31493	3.70455	4.217	ENSMUSG00000075015	2	98662237	98664083	1	protein_coding
GM12052	NA	NA	NA	0	-0.145042	0.581157	0.841001	0	0.655572	0.0917885	0.217016	0	1.25291	0.00250509	0.0106453	1	0.273361	0.141965	0.220171	0	0.0620538	0.0363574	0.526683	0.447665	0.343968	0.188661	0.469323	0.469123	0.211832	0.0328037	0.439439	0.375702	0.264944	ENSMUSG00000086256	11	22617408	22618487	1	lincRNA
GM12153	0.177741	0.502757	0.746188	0	NA	NA	NA	0	-0.213997	0.570452	0.747746	0	-1.0803	0.0087457	0.0305005	-1	0.0433292	0.0582525	0.110503	0.178231	0.0492852	0.102438	0.0261921	0.064973	0.0419735	0.0144595	0.0124718	0.0104009	0.0706949	0.109985	0.0443795	0.0124441	0.0593758	ENSMUSG00000087172	11	43959089	44134987	1	lincRNA
GM12185	-0.507285	0.0732264	0.227669	0	0.372452	0.163518	0.496838	0	0.173831	0.632536	0.792335	0	1.35972	0.000829931	0.00416495	1	0.130504	0.0961985	0.135576	0.0681822	0.0646588	0.0468087	0.12364	0.153483	0.0964128	0.304725	0.346545	0.0834066	0.12076	0.0598832	0.124512	0.244892	0.137512	ENSMUSG00000048852	11	48904656	48992226	-1	protein_coding
GM12216	-0.324223	0.248543	0.510004	0	0.154946	0.545978	0.824131	0	0.431287	0.191113	0.367445	0	1.09196	0.00135303	0.00629768	1	1.50613	1.91193	0.829207	1.21851	0.892443	0.632997	1.3945	1.96212	1.31187	3.16652	2.30961	3.67296	1.41576	0.91465	1.55616	3.0497	1.73407	ENSMUSG00000081769	11	53783418	53859256	-1	protein_coding
GM12415	0.542781	0.0464164	0.165362	0	NA	NA	NA	0	NA	NA	NA	0	-1.07412	0.0103549	0.034999	-1	0.240934	0.234552	0.738607	1.13091	1.52584	0.96105	0	0.188788	0.521624	0.352311	0.363799	0	0.404698	1.20593	0.236804	0.238703	0.521535	ENSMUSG00000086413	4	84741475	84742291	1	lincRNA
GM12840	0.794941	6.72439e-06	0.00012473	0	0.0485797	0.826587	0.946698	0	-0.708808	0.00132656	0.00692224	0	-1.48512	2.5322e-12	8.83616e-11	-1	10.4246	10.989	11.669	25.9176	20.726	15.9522	4.88068	6.87368	6.89802	8.26526	6.7483	5.35713	11.0275	20.8653	6.21746	6.79023	11.2251	ENSMUSG00000086320	4	117700188	117700923	1	lincRNA
GM13293	-0.584119	0.0325805	0.128422	0	-0.0814023	0.760307	0.922056	0	0.52545	0.152846	0.31411	0	1.45876	0.000273323	0.0015946	1	0.141467	0.287755	0.407139	0.0653055	0.0643247	0.130543	0.425124	0.444536	0.485007	0.333692	0.528437	0.392929	0.278787	0.0867244	0.451556	0.418353	0.308855	ENSMUSG00000086006	2	11339488	11344111	1	lincRNA
GM14010	0.44109	0.110971	0.306053	0	NA	NA	NA	0	-0.844868	0.0294091	0.0899743	0	-1.5015	6.95638e-05	0.000481375	-1	3.2343	2.13026	2.81414	5.00759	5.08188	3.8803	1.24657	0	0.647901	1.06344	0.948118	1.02993	2.72623	4.65659	0.63149	1.01383	2.25704	ENSMUSG00000079053	2	128423654	128424565	1	lincRNA
GM15698	-1.00447	1.0091e-05	0.000176837	-1	0.541647	0.0434135	0.226195	0	0.289692	0.26329	0.45701	0	2.3066	1.09144e-12	4.03585e-11	1	7.7326	5.80925	9.11664	3.62275	3.50476	2.71353	12.0048	8.61658	5.85742	15.8453	32.408	11.4982	7.55283	3.28035	8.82627	19.9172	9.89415	ENSMUSG00000057534	11	88964658	88966931	-1	protein_coding
GM16432	-0.102463	0.711213	0.870163	0	-0.137061	0.582254	0.841858	0	1.39383	8.55936e-05	0.000634882	1	1.5695	1.13362e-05	9.76616e-05	1	0.0895393	0.167031	0.190511	0.225434	0.0952989	0.121843	0.417712	0.455469	0.58755	0.395632	0.383603	0.489046	0.149027	0.147525	0.48691	0.42276	0.301556	ENSMUSG00000091476	1	177983423	178172704	1	protein_coding
GM17315	0.123845	0.658897	0.843296	0	NA	NA	NA	0	-0.538136	0.16249	0.32815	0	-1.06564	0.0109876	0.0367433	-1	0.314819	0.175142	0.193803	0.297707	0.484043	0.193917	0.288733	0.195341	0.0630993	0.217371	0.0874915	0.125085	0.227921	0.325222	0.182391	0.143316	0.219713	ENSMUSG00000097791	17	79354699	79358022	1	lincRNA
GM19589	1.18481	2.72567e-05	0.000409408	1	NA	NA	NA	0	-0.597584	0.105109	0.240232	0	-1.65354	2.0789e-05	0.000166044	-1	0.123868	0.0485403	0.0921173	0.490287	0.479065	0.292767	0.0374547	0.030962	0	0.137689	0.0237723	0.0594404	0.0881752	0.420706	0.0228056	0.0736339	0.15133	ENSMUSG00000100798	1	88551517	88562167	1	lincRNA
GM2115	0.901248	1.66086e-20	6.84516e-18	0	0.797424	0.00016284	0.00372035	0	-1.04648	1.77884e-13	5.29921e-12	-1	-0.937693	2.51886e-05	0.000195874	0	16.9806	14.6757	16.3331	34.7573	29.5062	27.9964	6.26442	6.5645	8.80805	22.7862	13.4056	10.1246	15.9965	30.7533	7.21232	15.4388	17.3502	ENSMUSG00000097789	7	84528954	84583531	1	protein_coding
GM26580	0.679616	0.0106354	0.0549591	0	0.691885	0.00524769	0.0539004	0	-1.22396	0.00166331	0.00837872	-1	-0.684246	0.0632569	0.151591	0	0.462025	0.2492	0.438124	0.871792	0.752601	0.555527	0.143349	0.0158242	0.0256735	0.601122	0.334169	0.190528	0.383116	0.72664	0.0616156	0.375273	0.386661	ENSMUSG00000097109	1	21959842	21962530	1	lincRNA
GM26601	0.0438982	0.870181	0.946104	0	0.301191	0.257768	0.6124	0	-1.01662	0.00558329	0.0234238	-1	-0.670946	0.055191	0.136129	0	0.246262	0.18982	0.247038	0.2308	0.305672	0.18785	0.113096	0.0537687	0.0575189	0.138798	0.103191	0.135731	0.227707	0.241441	0.0747945	0.125907	0.167462	ENSMUSG00000097859	13	9387139	9391741	1	lincRNA
GM26637	-0.783343	0.00448088	0.0280333	0	-0.0225701	0.931825	0.979678	0	0.0912082	0.782913	0.891746	0	1.06973	0.00195085	0.00862029	1	0.443035	0.370782	0.611059	0.285048	0.174316	0.188839	0.67973	0.617437	0.325379	0.624358	0.454812	0.402808	0.474959	0.216068	0.540849	0.493993	0.431467	ENSMUSG00000097567	17	78882042	78892500	1	lincRNA
GM26764	0.159676	0.52958	0.765054	0	0.276286	0.298214	0.653457	0	-1.05503	0.00300802	0.0138851	-1	-0.818882	0.0177056	0.0549641	0	0.493147	0.38505	0.43586	0.508677	0.605745	0.487147	0.15486	0.202024	0.131374	0.1641	0.331547	0.271437	0.438019	0.533856	0.162753	0.255695	0.347581	ENSMUSG00000097667	12	87332488	87335655	1	lincRNA
GM26797	-0.524807	0.0364791	0.138959	0	0.0703738	0.737703	0.913082	0	0.499115	0.0464646	0.128825	0	1.22258	5.29159e-06	4.95288e-05	1	0.468753	0.481633	0.759763	0.58236	0.268485	0.436704	0.873111	0.915201	0.683795	1.189	0.802806	0.893124	0.57005	0.429183	0.824036	0.961643	0.696228	ENSMUSG00000097572	9	122295869	122310928	-1	lincRNA
GM26809	0.948603	1.02594e-10	7e-09	0	0.443286	0.00755874	0.0693425	0	-1.0696	1.57969e-34	2.47363e-32	-1	-1.49297	3.28664e-13	1.33328e-11	-1	42.3382	40.9214	43.4079	109.834	89.1913	63.1341	18.2827	18.6953	20.1507	35.2844	25.6793	21.0513	42.2225	87.3865	19.0429	27.3383	43.9975	ENSMUSG00000097815	6	18844220	18847360	1	lincRNA
GM26835	-0.206459	0.413604	0.67882	0	0.585659	0.0247969	0.15673	0	-1.09924	0.000946951	0.00522563	-1	-0.188051	0.488877	0.667671	0	0.862337	0.446914	0.455892	0.592593	0.533135	0.418254	0.207013	0.253951	0.172624	0.481409	0.38429	0.455859	0.588381	0.514661	0.211196	0.440519	0.438689	ENSMUSG00000097300	10	13967024	14007405	-1	lincRNA
GM28231	NA	NA	NA	0	0.295204	0.228875	0.58222	0	-0.0473169	0.899824	0.951862	0	1.27023	0.00227631	0.00982176	1	0.031277	0.0700465	0.0797518	0	0.00948737	0.0219047	0.0882614	0.0250167	0.0403713	0.0834524	0.120048	0.110075	0.0603584	0.010464	0.0512165	0.104525	0.056641	ENSMUSG00000100782	9	88259895	88263035	1	lincRNA
GM29157	-1.21121	1.63854e-05	0.000268556	-1	-0.912829	0.00054991	0.00970518	0	1.89659	1.20052e-16	4.82342e-15	1	1.73003	1.67956e-05	0.00013786	1	2.73919	2.52753	2.69886	0.598628	0.275708	0.919475	9.04085	11.5787	11.1448	1.8312	2.2149	7.51805	2.65519	0.597937	10.5881	3.85472	4.42399	ENSMUSG00000100635	1	43742915	43743526	1	lincRNA
GM29371	0.909589	3.13848e-06	6.38964e-05	0	0.311369	0.20196	0.550057	0	-1.29444	8.07562e-07	9.32284e-06	-1	-1.93507	5.59434e-18	5.23624e-16	-1	6.03401	4.41979	6.65209	13.2875	14.3915	9.70134	1.86076	2.13261	1.40453	2.96331	3.24194	2.06659	5.70196	12.4601	1.7993	2.75728	5.67966	ENSMUSG00000101625	1	87080171	87096418	1	lincRNA
GM29408	1.02844	6.88789e-08	2.27967e-06	1	0.543672	0.0380491	0.20806	0	-1.50081	3.59137e-09	6.22493e-08	-1	-1.74913	4.73727e-10	1.08175e-08	-1	67.7536	66.0879	74.4362	219.373	156.366	116.436	19.1297	16.6477	20.9508	64.6985	26.1303	25.9962	69.4259	164.058	18.9094	38.9417	72.8338	ENSMUSG00000099406	9	90938980	90939195	1	lincRNA
GM30075	NA	NA	NA	0	NA	NA	NA	0	1.07016	0.0031473	0.0144335	1	NA	NA	NA	0	0.00891584	0	0	0	0.0405728	0	0.0431861	0.128423	0.0861022	0.0118692	0	0.00854612	0.00297195	0.0135243	0.0859038	0.00680511	0.0273013	ENSMUSG00000108513	7	73202775	73238531	-1	lincRNA
GM37800	-0.326106	0.23596	0.493349	0	NA	NA	NA	0	-1.13101	0.00318562	0.0146019	-1	-0.267508	0.520212	0.693554	0	0.679408	0.641556	0.723363	0	0.548072	0.578177	0.126083	0.08369	0	0.179681	0.36487	0.341507	0.681442	0.375416	0.0699243	0.295353	0.355534	ENSMUSG00000103308	1	184610280	184629473	-1	lincRNA
GM3830	-0.487397	0.0857102	0.254943	0	-0.0451445	0.866035	0.960309	0	0.348352	0.325029	0.526048	0	1.00906	0.00873299	0.030468	1	0.412876	0.335433	0.274472	0.0608866	0.240324	0.139248	0.556394	0.57353	0.258343	0.33335	0.493668	0.446274	0.340927	0.14682	0.462756	0.424431	0.343733	ENSMUSG00000099465	8	105164587	105170367	1	lincRNA
GM38947	1.43399	4.29622e-07	1.13434e-05	1	1.44858	7.5e-08	6.28255e-06	1	-0.207044	0.577273	0.753263	0	0.0520214	0.876436	0.93724	0	0.195449	0.196133	0.192647	0.83649	0.769511	0.407604	0.154897	0.127284	0.137611	0.690226	0.674076	0.484309	0.194743	0.671202	0.139931	0.616204	0.40552	ENSMUSG00000110365	7	13192117	13197215	-1	lincRNA
GM4070	NA	NA	NA	0	-0.207387	0.438437	0.76262	0	0.936941	0.0158891	0.0550485	0	1.46716	0.00043205	0.00237297	1	0.48533	0.785814	1.17363	0.140077	0.20403	0.354379	1.007	2.39344	1.72421	1.44233	0.642002	1.35992	0.814925	0.232829	1.70822	1.14808	0.976013	ENSMUSG00000078606	7	105895139	105953967	-1	protein_coding
GM42476	0.548019	0.0280933	0.114575	0	NA	NA	NA	0	NA	NA	NA	0	-1.21834	0.00314382	0.0129167	-1	0.283338	0	0.370963	1.97455	1.02594	0.307078	0.244741	0	0	0.205254	0.160738	0.0716757	0.2181	1.10252	0.0815803	0.145889	0.387023	ENSMUSG00000106293	3	81032954	81033774	1	lincRNA
GM42810	-0.878068	0.00198029	0.0145491	0	-0.288601	0.283783	0.63779	0	0.215946	0.544135	0.727734	0	1.04779	0.0070082	0.0253358	1	0.187033	0.358349	0.249637	0.0649482	0.0567412	0.112184	0.150991	0.299335	0.48165	0.237127	0.153889	0.24757	0.265006	0.0779578	0.310659	0.212862	0.216621	ENSMUSG00000107060	6	127873563	127877246	-1	lincRNA
GM43003	1.05864	0.000125664	0.00148391	1	NA	NA	NA	0	-0.778085	0.0458354	0.127409	0	-2.17195	5e-09	9.1886e-08	-1	0.643079	0.281122	0.697766	2.30444	2.08989	1.26023	0.240845	0.120945	0.136209	0.373569	0.154971	0.132725	0.540656	1.88485	0.166	0.220422	0.702983	ENSMUSG00000105651	3	35256462	35276131	-1	lincRNA
GM43672	-0.69905	5.01911e-05	0.000680926	0	-0.6398	0.000147637	0.00343895	0	1.33018	4.52925e-21	2.69417e-19	1	1.35325	1.12948e-10	2.89556e-09	1	4.23265	4.51319	3.78122	2.22867	2.17005	2.97946	9.75443	11.2338	9.58381	4.81481	6.97088	7.37997	4.17569	2.45939	10.1907	6.38855	5.80358	ENSMUSG00000106019	3	22074412	22076142	-1	lincRNA
GM44275	1.41684	5.43347e-09	2.41e-07	1	0.58638	0.0293544	0.175486	0	-0.406016	0.256693	0.448576	0	-1.15718	7.12369e-05	0.000491244	-1	0.348733	0.347986	0.302567	1.45903	1.1483	0.895277	0.260801	0.129387	0.208946	0.590243	0.422216	0.293409	0.333095	1.16754	0.199711	0.435289	0.533908	ENSMUSG00000107768	6	135312155	135319561	-1	lincRNA
GM4841	-0.656923	0.0184461	0.0834768	0	0.289344	0.200671	0.548655	0	0.745722	0.0169173	0.0579439	0	2.07369	5.12357e-08	7.61e-07	1	0.351058	0.200473	0.512676	0.0695647	0.0532827	0.244992	0.630985	0.635107	0.712471	0.896917	0.990955	0.657541	0.354736	0.122613	0.659521	0.848471	0.496335	ENSMUSG00000068606	18	60268301	60273267	-1	protein_coding
GM4951	-0.717022	0.00348589	0.0229558	0	-0.326346	0.00556718	0.0558325	0	1.70297	5.77471e-19	2.9307e-17	1	1.7942	1.57797e-05	0.000130862	1	2.83355	2.70034	4.66201	0.0560547	0.129775	0.712756	12.3652	10.8929	10.7293	8.55424	9.46477	9.46823	3.39863	0.299529	11.3291	9.16241	6.04743	ENSMUSG00000073555	18	60212080	60247820	1	protein_coding
GM5431	-0.323228	0.231549	0.488235	0	0.336242	0.19603	0.542546	0	1.07327	0.00321983	0.0147251	1	2.18492	3.3695e-09	6.4487e-08	1	0.322167	0.285909	0.337207	0.260264	0.196329	0.235834	0.626628	0.450763	0.470885	1.02382	1.00687	0.781585	0.315094	0.230809	0.516092	0.937425	0.499855	ENSMUSG00000058163	11	48887422	48902214	-1	protein_coding
GM7361	0.281983	0.272944	0.538948	0	1.01432	0.000169766	0.00383646	1	-1.33822	0.000242497	0.00158557	-1	-0.221458	0.479292	0.65986	0	0.297816	0.402145	0.386894	0.51986	0.399369	0.600861	0.0943968	0.103302	0.0964966	0.484948	0.419446	0.257547	0.362285	0.506697	0.0980651	0.387314	0.33859	ENSMUSG00000059645	5	26257691	26264308	1	protein_coding
GM765	NA	NA	NA	0	-0.859352	0.00129759	0.0186563	0	1.33241	0.000524613	0.00312567	1	NA	NA	NA	0	0.0511767	0.0571708	0.0217303	0.0310831	0	0	0.216972	0.276463	0.231463	0.0567433	0.0393045	0.0572105	0.0433593	0.010361	0.241633	0.0510861	0.0866098	ENSMUSG00000090667	6	98235708	98342754	-1	protein_coding
GNA14	-0.637266	0.0217946	0.094602	0	-0.206701	0.426142	0.756757	0	0.873098	0.00306896	0.014113	0	1.3474	0.000204552	0.00123855	1	0.510675	0.294651	0.310153	0.18592	0.107267	0.222538	0.876051	0.660346	0.575648	0.313303	0.47978	0.993118	0.371826	0.171908	0.704015	0.5954	0.460788	ENSMUSG00000024697	19	16435667	16610818	1	protein_coding
GPHA2	-0.743187	0.00886364	0.047837	0	-0.817021	0.00099482	0.0152356	0	2.00728	1.30959e-11	3.11921e-10	1	2.0643	1.3164e-08	2.21093e-07	1	2.82061	1.22976	1.35959	0.60337	0.555444	0.71825	10.5994	9.26601	7.34182	2.19719	5.08931	5.54339	1.80332	0.625688	9.06908	4.27663	3.94368	ENSMUSG00000024784	19	6226380	6227768	1	protein_coding
GPM6B	-0.908469	1.39841e-06	3.134e-05	0	-0.940285	1.81502e-07	1.32767e-05	0	1.06502	7.65509e-08	1.06979e-06	1	1.0487	2.12659e-07	2.76334e-06	1	6.28649	8.66013	6.16269	3.1849	2.97304	4.79802	11.9547	19.3571	13.7857	6.33459	8.02682	8.10691	7.03644	3.65199	15.0325	7.48944	8.30259	ENSMUSG00000031342	X	166238911	166388988	1	protein_coding
GPR1	1.08189	0.00011506	0.00137502	1	0.98432	0.000256789	0.0053004	0	-0.257974	0.50602	0.697786	0	-0.371619	0.255426	0.433985	0	0.301931	0.116494	0.348898	1.61166	0.588551	0.832476	0.0693221	0.189516	0.280159	0.848694	0.529243	0.695053	0.255774	1.0109	0.179666	0.690997	0.534333	ENSMUSG00000046856	1	63182691	63214543	-1	protein_coding
GPR146	-0.990272	2.64892e-06	5.48547e-05	0	-0.536323	0.00146474	0.0205285	0	1.0532	4.55439e-10	8.75561e-09	1	1.5613	2.06483e-11	6.10314e-10	1	0.98909	0.942503	1.04974	0.450917	0.379982	0.551471	1.89726	2.20937	2.14975	1.48598	1.11444	1.48999	0.993778	0.46079	2.08546	1.36347	1.22587	ENSMUSG00000044197	5	139377697	139396415	1	protein_coding
GPR18	-0.312887	0.266114	0.531285	0	NA	NA	NA	0	-1.076	0.00575094	0.0240335	-1	-0.173647	0.676159	0.812902	0	0.203124	0.461927	0.665437	0.377774	0.307727	0.143185	0.0540372	0.107906	0.0891414	0.336974	0.207264	0.0876016	0.443496	0.276229	0.0836949	0.210613	0.253508	ENSMUSG00000050350	14	121911435	121915774	-1	protein_coding
GPR183	0.190207	0.408969	0.67455	0	1.00956	0.000140003	0.00329004	1	-0.892393	0.0114282	0.0422468	0	0.230814	0.29694	0.480878	0	0.720543	1.54173	1.20864	1.48036	1.10402	1.57986	0.806126	0.405048	0.123355	1.96758	1.32373	1.39032	1.15697	1.38808	0.444843	1.56054	1.13761	ENSMUSG00000051212	14	121952331	121965193	-1	protein_coding
GPR34	-0.32526	0.248669	0.510033	0	0.646369	0.016139	0.116927	0	-0.41223	0.288546	0.485263	0	1.03857	0.00580802	0.0216503	1	0.106016	0.398104	0.432531	0.135442	0.174228	0.26373	0.230804	0.229491	0.0574496	0.276864	0.661898	0.496872	0.312217	0.191133	0.172582	0.478545	0.288619	ENSMUSG00000040229	X	13632089	13640858	1	protein_coding
GPR84	0.307248	0.276614	0.543073	0	2.063	2.1587e-15	1.16138e-12	1	-0.389712	0.315284	0.515421	0	1.76728	3.9985e-10	9.27188e-09	1	0.22243	0.427763	0.0711546	0.376964	0.438229	0.352024	0.155854	0.133097	0.0727277	1.65095	1.44837	1.48745	0.240449	0.389072	0.12056	1.52892	0.569751	ENSMUSG00000063234	15	103308236	103310438	-1	protein_coding
GPR88	-0.795931	0.00346963	0.0228934	0	-0.240095	0.11841	0.417202	0	0.787805	2.73429e-10	5.4392e-09	0	1.60202	1e-09	2.03773e-08	1	5.6609	5.50082	5.10416	1.33641	2.01233	3.58687	8.31814	8.41422	10.3215	6.10954	8.56785	8.335	5.42196	2.31187	9.01795	7.6708	6.10564	ENSMUSG00000068696	3	116249654	116253503	-1	protein_coding
GPRASP2	-0.845449	4.96544e-05	0.000675572	0	-0.712175	3.38789e-05	0.00102547	0	0.960969	1.48247e-07	1.97673e-06	0	1.14063	4.04172e-07	4.95455e-06	1	4.31172	3.40004	4.08177	3.45032	2.51962	3.85394	4.92405	4.32789	4.17432	3.2641	3.58968	4.20825	3.93118	3.27463	4.47542	3.68734	3.84214	ENSMUSG00000072966	X	135839034	135844730	1	protein_coding
GPRC5A	1.097	3.02392e-11	2.32264e-09	1	1.10476	9.5787e-09	1.01754e-06	1	-0.346407	0.0735609	0.18279	0	-0.253443	0.195571	0.357942	0	2.69683	2.61565	2.71345	7.92151	6.18808	4.89208	2.37215	1.64024	1.83469	5.94351	4.90683	4.01414	2.67531	6.33389	1.94903	4.95483	3.97826	ENSMUSG00000046733	6	135065651	135084709	1	protein_coding
GPRC5C	-0.578255	3.80194e-06	7.56716e-05	0	-0.0001676	0.998978	0.999646	0	0.721588	2.9082e-08	4.36e-07	0	1.33159	3.20977e-24	7.90175e-22	1	4.87822	4.95755	5.01234	3.27665	2.91941	3.30691	7.78139	6.97909	8.2023	8.00243	8.76119	7.99185	4.94937	3.16766	7.65426	8.25182	6.00578	ENSMUSG00000051043	11	114851152	114872617	1	protein_coding
GPX3	-1.23067	3.2149e-19	1.0652e-16	-1	-1.01867	1.78171e-06	9.25713e-05	-1	2.76429	3.80086e-116	1.74089e-112	1	2.3613	3.20889e-13	1.30764e-11	1	115.06	127.895	145.858	47.6648	46.6475	64.6517	780.161	939.505	893.001	198.635	404.766	517.431	129.604	52.988	870.889	373.611	356.773	ENSMUSG00000018339	11	54902453	54910377	1	protein_coding
GREM1	0.489686	0.00525258	0.0317674	0	0.427718	0.092603	0.360008	0	-1.05493	6.84819e-06	6.47064e-05	-1	-0.774681	0.038247	0.101782	0	2.80907	4.44956	3.03058	5.99358	5.26741	4.02572	1.0684	1.99342	1.25174	3.28692	2.62089	0.977196	3.42974	5.09557	1.43785	2.295	3.06454	ENSMUSG00000074934	2	113746164	113758646	-1	protein_coding
GREM2	1.08109	1.04864e-14	1.68762e-12	1	-0.196517	0.135625	0.45018	0	-0.176412	0.135072	0.288388	0	-1.47231	1.34505e-19	1.61146e-17	-1	15.046	11.6946	14.7805	36.7711	33.0621	24.4839	11.678	11.3015	11.8992	11.1081	8.38946	11.1378	13.8404	31.439	11.6262	10.2118	16.7794	ENSMUSG00000050069	1	174833785	174921819	-1	protein_coding
GRIK1	-1.80236	1.85763e-11	1.48067e-09	-1	-1.79025	1.41538e-14	6.21204e-12	-1	1.39389	8.3375e-10	1.55393e-08	1	1.38384	0.000250566	0.00147492	1	0.616493	0.869886	0.592746	0.157819	0.0468345	0.114927	1.49992	2.37126	1.84343	0.515239	0.255704	0.395931	0.693042	0.106527	1.90487	0.388958	0.773349	ENSMUSG00000022935	16	87895901	88290258	-1	protein_coding
GRIK3	0.861631	0.00231065	0.0164263	0	NA	NA	NA	0	NA	NA	NA	0	-1.91181	3.94873e-06	3.78871e-05	-1	0.0170978	0.0113795	0.0253453	0.094418	0.0856345	0.03876	0.0104055	0	0	0.00376147	0.00328759	0.00815026	0.0179409	0.0729375	0.0034685	0.00506644	0.0248533	ENSMUSG00000001985	4	125490700	125714173	1	protein_coding
GRIN1	-0.760942	0.00205478	0.0149662	0	0.0230259	0.921391	0.976571	0	0.167228	0.540627	0.72531	0	1.10123	7.02049e-05	0.000485251	1	1.21526	1.22648	0.726234	0.582061	0.312742	1.4608	2.20075	0.621097	1.5624	1.59757	1.19651	1.31306	1.05599	0.785201	1.46142	1.36905	1.16791	ENSMUSG00000026959	2	25291181	25319187	-1	protein_coding
GRIN3A	0.261275	0.284136	0.55184	0	-0.850914	0.0011779	0.0173696	0	-0.142572	0.650511	0.805054	0	-1.63292	2.04873e-08	3.30204e-07	-1	0.276974	0.33679	0.166507	0.354947	0.340605	0.250266	0.212312	0.141933	0.293891	0.129241	0.063811	0.0796543	0.26009	0.315273	0.216045	0.0909021	0.220578	ENSMUSG00000039579	4	49661611	49845744	-1	protein_coding
GRINA	-0.459563	2.07947e-06	4.44234e-05	0	-0.307092	0.00214503	0.0275671	0	0.936871	1.22046e-26	1.05472e-24	0	1.0966	5.75425e-22	1.00398e-19	1	60.4317	59.0856	63.274	44.7171	40.1156	49.1088	112.151	115.727	104.903	91.7698	84.7517	98.5664	60.9304	44.6472	110.927	91.696	77.0501	ENSMUSG00000022564	15	76246807	76249904	1	protein_coding
GRK3	0.494305	0.00395781	0.025439	0	0.871923	0.00035028	0.00677722	0	-1.50004	1.70107e-10	3.47439e-09	-1	-0.896882	0.000204172	0.00123666	0	1.34038	1.00524	1.25946	2.13985	2.23878	1.5194	0.422715	0.199467	0.280359	1.29646	1.00306	0.54004	1.20169	1.96601	0.300847	0.94652	1.10377	ENSMUSG00000042249	5	112910482	113015791	-1	protein_coding
GRM7	NA	NA	NA	0	-0.456514	0.083545	0.338771	0	0.992511	0.010067	0.0381779	0	1.00644	0.0133221	0.0431838	1	0.0485282	0.0500668	0.13502	0	0.00777621	0.0268998	0.339037	0.215326	0.213736	0.0248142	0.098778	0.236356	0.0778717	0.0115587	0.256033	0.119983	0.116362	ENSMUSG00000056755	6	110645581	111567230	1	protein_coding
GRN	-0.441151	4.65307e-05	0.00064029	0	-0.0745562	0.432566	0.759244	0	0.648041	5.03339e-17	2.09654e-15	0	1.0238	2.226e-15	1.28628e-13	1	242.736	242.122	258.472	178.474	160.413	212.435	363.471	344.214	369.96	354.735	326.184	393.244	247.777	183.774	359.215	358.054	287.205	ENSMUSG00000034708	11	102430315	102437048	1	protein_coding
GRPR	0.554959	0.0332113	0.130089	0	NA	NA	NA	0	NA	NA	NA	0	-1.4225	0.000616605	0.00322404	-1	0.021534	0.0144741	0.0686461	0.216504	0.146965	0.0678779	0	0.0129165	0	0	0.0123968	0.0103376	0.0348847	0.143782	0.0043055	0.00757813	0.0476377	ENSMUSG00000031364	X	163513904	163549677	-1	protein_coding
GSC	-0.758392	0.00308114	0.0208025	0	-0.430417	0.0963324	0.367987	0	0.790718	0.00208549	0.0101889	0	1.00558	0.00462729	0.0177838	1	1.28903	2.241	2.04381	0.654665	0.809479	1.19007	3.61677	2.43652	3.70803	0.828135	2.31324	3.11814	1.85795	0.884738	3.25377	2.0865	2.02074	ENSMUSG00000021095	12	104471209	104473330	-1	protein_coding
GSG2	0.0618061	0.562272	0.788499	0	0.531642	0.00148722	0.0207737	0	-1.21285	7.08368e-16	2.62182e-14	-1	-0.692449	4.99265e-07	5.96958e-06	0	6.14229	6.58561	5.75193	6.20775	6.6364	6.71129	2.4238	2.06992	2.85326	4.27744	3.27773	3.78647	6.15994	6.51848	2.44899	3.78055	4.72699	ENSMUSG00000050107	11	73135485	73138294	-1	protein_coding
GSTM6	-1.05913	1.18966e-05	0.000203598	-1	-0.571768	0.00208023	0.026853	0	1.27836	6.47737e-12	1.60585e-10	1	1.84324	2.24346e-11	6.57943e-10	1	4.67608	4.0551	3.7988	1.15421	1.07449	2.27033	9.53135	8.58837	9.03041	5.33464	7.11331	5.94143	4.17666	1.49968	9.05004	6.12979	5.21404	ENSMUSG00000068762	3	107938847	107943749	-1	protein_coding
GSTM7	-1.14957	2.11597e-05	0.000335104	-1	-0.48985	0.0238356	0.152661	0	0.656165	0.0177355	0.0601487	0	1.65212	4.66187e-08	6.96413e-07	1	1.7775	2.03114	0.938932	0.434216	0.328623	0.494773	2.24257	3.12012	1.95598	1.32517	1.73535	1.53907	1.58252	0.419204	2.43956	1.5332	1.49362	ENSMUSG00000004035	3	107926334	107931817	-1	protein_coding
GSTO2	-0.167415	0.549632	0.779494	0	-0.640584	0.00927257	0.079266	0	1.18328	0.000122784	0.000873939	1	0.6918	0.0394602	0.10427	0	0.575028	0.614722	0.417223	0.781518	0.35911	0.601919	1.44518	1.43005	1.50426	0.808559	0.773553	1.03526	0.535658	0.580849	1.45983	0.872457	0.862198	ENSMUSG00000025069	19	47865545	47886324	1	protein_coding
GSTP2	-0.561232	0.0399231	0.148284	0	-0.689248	0.0051142	0.053044	0	1.0378	0.000148717	0.00102972	1	0.873721	0.0124385	0.0407756	0	102.832	78.5704	96.524	73.3307	97.5167	91.3415	100.794	94.5487	63.7922	68.1138	92.3008	72.9948	92.6421	87.3963	86.3783	77.8031	86.055	ENSMUSG00000038155	19	4040285	4042236	-1	protein_coding
GSTT1	-1.12327	2.35102e-08	8.94765e-07	-1	-0.798864	1.26111e-05	0.00047148	0	1.20962	9.19937e-23	6.5074e-21	1	1.47382	1.4e-08	2.33228e-07	1	18.5286	19.7752	18.6605	5.04695	6.72888	11.4802	42.2978	46.5699	37.0964	15.409	23.051	29.332	18.9881	7.75201	41.988	22.5973	22.8314	ENSMUSG00000001663	10	75783813	75798584	-1	protein_coding
GSTT2	-0.408187	0.0867486	0.256991	0	-0.397239	0.0518586	0.252968	0	1.27343	7.27535e-08	1.01983e-06	1	1.33932	4.58327e-08	6.8524e-07	1	1.47599	1.34062	1.50739	0.834007	0.913974	1.26583	3.66556	4.4249	2.69838	2.52177	2.92298	2.61261	1.44133	1.0046	3.59628	2.68579	2.182	ENSMUSG00000033318	10	75831845	75834881	-1	protein_coding
GSTT3	-0.436648	0.00349931	0.0230082	0	-0.332716	0.0275308	0.168313	0	0.928213	4.16635e-15	1.43751e-13	0	1.01311	5.83675e-08	8.52089e-07	1	12.837	14.1652	14.6265	10.7059	8.23557	8.62698	20.8585	27.0697	23.8538	16.2018	17.0711	22.5343	13.8762	9.18948	23.9273	18.6024	16.3989	ENSMUSG00000001665	10	75774115	75781414	-1	protein_coding
GTSE1	0.313471	2.20315e-05	0.000344544	0	0.599374	1.23178e-05	0.00046584	0	-1.38584	1.40341e-46	4.94458e-44	-1	-1.04373	1.95802e-16	1.37451e-14	-1	27.0045	26.4452	27.5165	35.7554	32.8543	34.2897	9.01451	9.73792	10.2105	18.0665	14.5555	13.6202	26.9887	34.2998	9.65431	15.4141	21.5892	ENSMUSG00000022385	15	85859707	85876572	1	protein_coding
GUCA1A	-0.490913	0.0663297	0.211591	0	-0.25461	0.315838	0.66864	0	0.985522	0.00065527	0.00380152	0	1.24292	0.000199962	0.00121485	1	2.46408	1.71323	1.83089	0.638826	1.52506	1.39273	5.78371	4.08686	2.72036	1.96734	4.3125	3.85539	2.00273	1.18554	4.19698	3.37841	2.69091	ENSMUSG00000023982	17	47394560	47400584	-1	protein_coding
GULP1	-1.00578	3.64727e-17	9.06346e-15	-1	-0.49601	0.000275327	0.00560671	0	0.77838	3.78519e-12	9.71813e-11	0	1.28466	7.27293e-17	5.51485e-15	1	28.5246	32.1707	28.6637	13.3767	13.2011	17.5289	42.2975	50.4985	51.951	29.9529	33.4054	42.7537	29.7863	14.7022	48.249	35.3707	32.0271	ENSMUSG00000056870	1	44551511	44796838	1	protein_coding
GXYLT2	-0.199773	0.0425642	0.155312	0	-0.455268	0.000139266	0.00328403	0	1.13869	8.22701e-28	8.06027e-26	1	0.87932	6.53807e-13	2.48932e-11	0	15.4967	14.2627	14.2048	13.2188	11.6588	13.2403	29.4413	28.8793	33.4372	22.0888	21.4864	25.1617	14.6547	12.706	30.5859	22.9123	20.2147	ENSMUSG00000030074	6	100704734	100810913	1	protein_coding
GYKL1	0.31639	0.230656	0.48708	0	NA	NA	NA	0	NA	NA	NA	0	-1.43052	0.000405447	0.00224955	-1	0.125781	0.0565902	0.0356929	0.0770012	0.20342	0.161806	0.0337034	0.0502475	0	0	0	0	0.072688	0.147409	0.0279836	0	0.0620202	ENSMUSG00000053624	18	52693679	52695668	1	protein_coding
GZMD	0.223609	0.412851	0.678169	0	NA	NA	NA	0	-0.653917	0.0661521	0.168236	0	-1.0533	0.0118971	0.0392875	-1	0.180295	0.498483	0.147761	0.371391	0.476308	0.365957	0.0778233	0.039059	0	0.0451562	0.150134	0.0321057	0.275513	0.404552	0.0389608	0.0757986	0.198706	ENSMUSG00000059256	14	56129556	56132608	-1	protein_coding
GZME	0.338173	0.211708	0.461546	0	0.447522	0.0939348	0.362733	0	-1.18245	0.00126909	0.00666982	-1	-0.967351	0.00544016	0.0204658	0	1.17789	1.34419	1.47359	0.983984	2.64227	1.8251	0.164238	0.495058	0.349013	0.861338	0.634362	0.849698	1.33189	1.81712	0.336103	0.781799	1.06673	ENSMUSG00000022156	14	56117619	56120625	-1	protein_coding
GZMM	0.0921562	0.744737	0.887466	0	NA	NA	NA	0	-0.741354	0.056852	0.149976	0	-1.23369	0.00319238	0.0130684	-1	0.314633	0.282938	0.419798	0.171418	0.399514	0.476328	0.0905951	0.0550426	0.136525	0.0625508	0	0.0705952	0.339123	0.349087	0.0940542	0.044382	0.206661	ENSMUSG00000054206	10	79689020	79695261	1	protein_coding
H19	-0.956448	2.28823e-10	1.44818e-08	0	-0.182482	0.361979	0.706257	0	0.616709	0.000124853	0.00088798	0	1.36541	7.64194e-10	1.65661e-08	1	110.927	109.447	98.9817	38.9174	59.2677	61.0992	180.265	180.351	111.242	97.2139	184.681	137.51	106.452	53.0948	157.286	139.802	114.159	ENSMUSG00000000031	7	142575529	142578143	-1	lincRNA
H2-DMB2	-0.445033	0.0700198	0.220663	0	0.393721	0.0690333	0.301161	0	-1.05479	0.00438313	0.0191019	-1	-0.706337	0.0108057	0.0362563	0	5.12498	11.0689	13.8237	8.18092	5.93693	6.92078	3.22887	1.16041	1.8489	5.94186	4.41001	3.39455	10.0059	7.01288	2.07939	4.58214	5.92007	ENSMUSG00000037548	17	34143307	34151553	1	protein_coding
H2-EB2	0.039516	0.884104	0.952233	0	0.785157	0.00104147	0.015867	0	-2.00865	2.37559e-07	3.05211e-06	-1	-0.59304	0.106407	0.228013	0	0.261473	0.53675	0.500493	0.456328	0.549426	0.366639	0.0450979	0	0	0.399801	0.23644	0.119726	0.432905	0.457464	0.0150326	0.251989	0.289348	ENSMUSG00000067341	17	34325665	34340229	1	protein_coding
H2-K1	-0.63446	7.5313e-07	1.86331e-05	0	-0.329465	0.0269684	0.166071	0	1.13193	7.22988e-22	4.69711e-20	1	1.42064	4.45947e-17	3.57773e-15	1	133.617	140.638	170.322	108.882	79.3721	98.4746	297.842	310.758	308.652	214.586	215.065	321.142	148.192	95.5762	305.751	250.264	199.946	ENSMUSG00000061232	17	33996017	34000333	-1	protein_coding
H2-M2	-0.0191102	0.945533	0.977299	0	0.767035	0.00116877	0.0172699	0	-2.61509	6.25485e-12	1.557e-10	-1	-0.779384	0.0513605	0.128929	0	0.800244	1.77217	1.81165	2.55205	0.610894	1.34943	0.100077	0.00302597	0	0.9692	0.697326	0.154872	1.46135	1.50412	0.0343677	0.607133	0.901745	ENSMUSG00000016283	17	37480851	37483552	-1	protein_coding
H2-M3	-0.559358	0.0031154	0.0209821	0	0.0593798	0.685773	0.891336	0	0.463017	0.00309354	0.014219	0	1.1256	2.36389e-08	3.76608e-07	1	5.09512	5.91252	6.57508	3.67164	2.92223	4.84589	7.25	8.10415	7.67498	7.21926	8.80136	8.829	5.86091	3.81325	7.67638	8.28321	6.40844	ENSMUSG00000016206	17	37270220	37274484	1	protein_coding
H2-Q4	-1.12875	1.54353e-06	3.41842e-05	-1	-0.151862	0.420367	0.752321	0	0.575919	0.0155102	0.0540541	0	1.77232	8.60223e-15	4.54678e-13	1	2.55129	2.12494	3.89561	1.08086	1.08046	1.39429	4.63486	4.3025	3.82523	4.01458	3.18745	4.8808	2.85728	1.1852	4.2542	4.02761	3.08107	ENSMUSG00000035929	17	35379617	35385290	1	protein_coding
H2-T22	-0.813296	1.21625e-08	5.03731e-07	0	0.0282271	0.788829	0.93489	0	0.580665	2.8366e-06	2.9411e-05	0	1.46542	2.47312e-24	6.44124e-22	1	37.0785	37.85	47.3178	19.9992	20.5251	27.2186	58.4776	59.4166	54.8432	60.2143	59.1979	62.8684	40.7488	22.581	57.5791	60.7602	45.4173	ENSMUSG00000056116	17	36037128	36042747	-1	protein_coding
H2-T23	-0.480612	0.0028945	0.0197941	0	-0.22572	0.132683	0.444507	0	0.994038	3.91341e-08	5.76811e-07	0	1.31312	2.37431e-21	3.80971e-19	1	23.4982	22.159	33.5379	19.7594	16.3627	18.8261	55.7316	50.3437	43.9974	38.1888	42.6639	49.6	26.3984	18.3161	50.0242	43.4842	34.5557	ENSMUSG00000067212	17	36029773	36032855	-1	protein_coding
H60B	0.30578	0.221984	0.475664	0	1.00131	0.000138514	0.00327678	1	-0.903095	0.00866485	0.0337835	0	0.0247727	0.928462	0.964711	0	1.19747	1.02856	1.48567	1.81692	1.9441	1.34327	0.77879	0.389171	0.483279	2.01695	1.44634	1.64011	1.23723	1.70143	0.550413	1.70113	1.29755	ENSMUSG00000075297	10	22158586	22288849	1	protein_coding
HACL1	-0.99251	3.42898e-10	2.05471e-08	0	-0.216535	0.123259	0.427296	0	0.460487	3.36087e-05	0.000274763	0	1.26305	3.35321e-11	9.38638e-10	1	12.0991	11.2238	9.29542	4.70125	4.62718	6.68466	13.4142	13.9828	13.2663	10.4769	10.1586	14.3712	10.8728	5.3377	13.5544	11.6689	10.3585	ENSMUSG00000021884	14	31552905	31641286	-1	protein_coding
HAGLR	NA	NA	NA	0	-0.819839	0.00213283	0.027447	0	1.20333	0.00162115	0.00820244	1	NA	NA	NA	0	0.387524	0.0894805	0.0338819	0	0.0362198	0.0558497	0.551832	0.535068	0.943037	0.20593	0.146345	0.114931	0.170295	0.0306898	0.676646	0.155735	0.258342	ENSMUSG00000075277	2	74748422	74762896	-1	lincRNA
HAS2	0.0759463	0.647371	0.836927	0	0.599909	0.00119528	0.0175484	0	-1.55263	4.7668e-15	1.6263e-13	-1	-0.994717	2.15481e-08	3.4606e-07	0	20.3842	32.7191	25.3045	29.2561	33.7982	21.7033	6.72837	10.4125	6.26521	15.4591	12.8088	10.5068	26.1359	28.2525	7.80203	12.9249	18.7788	ENSMUSG00000022367	15	56665627	56694539	-1	protein_coding
HBB-BS	NA	NA	NA	0	NA	NA	NA	0	-1.00444	0.00447689	0.0194501	-1	NA	NA	NA	0	0.849599	1.00412	0.954201	0.248134	0.150324	1.42087	0.0340544	0	0	0.435228	0.233316	0.205538	0.935973	0.606443	0.0113515	0.291361	0.461282	ENSMUSG00000052305	7	103826534	103828096	-1	protein_coding
HBEGF	1.73087	4.26551e-21	1.93256e-18	1	0.610834	0.00394849	0.0437561	0	-0.880139	5.7981e-10	1.1e-08	0	-1.65421	1.45144e-06	1.53435e-05	-1	8.33377	6.48962	7.7964	39.0324	32.3219	18.9111	3.71352	3.9898	3.66139	8.5358	7.24808	3.89278	7.53993	30.0885	3.78824	6.55889	11.9939	ENSMUSG00000024486	18	36504929	36515805	-1	protein_coding
HCFC1R1	-0.288379	0.0562704	0.189037	0	-0.196058	0.352128	0.698203	0	1.06364	5.37068e-08	7.72948e-07	1	1.1426	7.81757e-08	1.11411e-06	1	78.4115	60.4073	74.5264	48.5138	64.5641	62.8356	172.968	155.565	101.972	93.24	163.945	132.787	71.1151	58.6378	143.502	129.991	100.811	ENSMUSG00000023904	17	23673596	23675227	1	protein_coding
HDAC11	-0.296887	0.177974	0.414014	0	-0.56553	0.015599	0.114105	0	1.11513	5.16634e-06	5.00807e-05	1	0.767856	0.0045489	0.0175201	0	1.03159	0.720773	0.963925	1.07366	0.928495	0.846706	2.13676	2.30004	1.16856	1.17618	1.5222	2.04546	0.905429	0.94962	1.86845	1.58128	1.3262	ENSMUSG00000034245	6	91156665	91174692	1	protein_coding
HEBP1	-0.341224	0.0868974	0.257277	0	-0.431013	0.00524959	0.0539004	0	1.06708	1.31095e-11	3.11921e-10	1	0.980534	5.23989e-06	4.91215e-05	0	6.60766	5.7452	5.76079	3.08775	5.17318	5.00897	12.0872	11.0126	13.5961	7.79834	9.58161	9.35541	6.03788	4.4233	12.232	8.91179	7.90123	ENSMUSG00000042770	6	135137522	135198022	-1	protein_coding
HELLS	0.496266	2.3737e-07	6.764e-06	0	0.60316	1.62493e-05	0.000574165	0	-1.13619	2.94024e-27	2.66674e-25	-1	-0.978667	1.22397e-12	4.49814e-11	0	16.8023	13.7359	12.7777	23.4495	21.7428	20.1462	6.64041	6.64762	6.98163	9.77816	10.2839	8.37304	14.4386	21.7795	6.75655	9.47837	13.1133	ENSMUSG00000025001	19	38930915	38971051	1	protein_coding
HERC3	0.968849	1.10015e-11	9.38909e-10	0	0.869563	1.33515e-07	1.0357e-05	0	-0.979358	4.04888e-10	7.86634e-09	0	-1.03487	4.19875e-10	9.67382e-09	-1	4.87936	4.99046	3.5454	8.25183	7.98258	7.14579	2.03558	2.29318	1.91276	3.409	3.38176	5.47997	4.47174	7.7934	2.08051	4.09024	4.60897	ENSMUSG00000029804	6	58831465	58920398	1	protein_coding
HERC6	-0.860238	8.92474e-07	2.15136e-05	0	0.555311	0.000329759	0.00643243	0	0.292667	0.103359	0.237358	0	1.81692	3.58481e-27	1.2389e-24	1	4.69595	5.39485	8.03471	3.68702	3.67498	3.75661	8.83882	6.43632	7.22771	13.6407	9.58829	9.8921	6.04184	3.7062	7.50095	11.0404	7.07234	ENSMUSG00000029798	6	57581000	57664632	1	protein_coding
HEY1	0.907896	0.000336596	0.00337956	0	-0.641552	0.01653	0.118879	0	0.251951	0.450342	0.649612	0	-1.701	5.81838e-08	8.50099e-07	-1	0.416312	0.681068	0.473562	1.4549	1.66883	0.768644	0.407947	0.998697	0.43628	0.295301	0.375644	0.290326	0.523647	1.29746	0.614308	0.320424	0.688959	ENSMUSG00000040289	3	8663359	8667256	-1	protein_coding
HEY2	0.798754	0.00308656	0.020821	0	0.259437	0.310861	0.664887	0	-0.554096	0.151895	0.312963	0	-1.11917	0.00147964	0.00680414	-1	0.255437	0.271804	0.176418	0.661381	0.669934	0.35783	0.0643474	0.217064	0.0412281	0.198846	0.269602	0.112394	0.234553	0.563048	0.107547	0.193614	0.27469	ENSMUSG00000019789	10	30832359	30842801	-1	protein_coding
HEYL	-0.594615	0.0340283	0.132268	0	-0.694384	0.00860824	0.0756106	0	1.00587	0.00158823	0.00807827	1	0.837187	0.0263757	0.0755496	0	0.443033	0.7244	0.249399	0.104632	0.314937	0.0966648	0.497005	1.407	0.587199	0.19103	0.51843	0.402286	0.472277	0.172078	0.830401	0.370582	0.461335	ENSMUSG00000032744	4	123233556	123249875	1	protein_coding
HFE	-0.873213	1.22576e-08	5.06427e-07	0	-0.338275	0.0394542	0.212329	0	1.03034	2.83856e-16	1.09948e-14	1	1.54422	8.74719e-15	4.60985e-13	1	10.0259	11.6658	10.2484	4.91079	4.6749	6.69941	19.0279	22.7719	22.603	12.3082	15.7816	20.7649	10.6467	5.42837	21.4676	16.2849	13.4569	ENSMUSG00000006611	13	23702034	23710854	-1	protein_coding
HHIP	-0.430556	0.0291554	0.117976	0	-0.431388	0.102231	0.381091	0	-1.73564	4.78033e-11	1.05646e-09	-1	-1.94807	2.45383e-13	1.0091e-11	-1	0.853847	0.80519	0.557745	0.432754	0.557078	0.606918	0.281669	0.223055	0.0916033	0.0703192	0.156058	0.102091	0.738927	0.53225	0.198776	0.109489	0.394861	ENSMUSG00000064325	8	79965851	80058006	-1	protein_coding
HID1	-0.823945	6.17513e-07	1.55048e-05	0	0.554155	9.47133e-06	0.000372554	0	0.146129	0.30425	0.50331	0	1.59632	5.21199e-23	1.06437e-20	1	4.18382	3.55707	2.93979	1.89265	1.84318	2.0352	3.5575	3.21877	3.37885	5.60498	5.70191	5.37653	3.56023	1.92368	3.38504	5.56114	3.60752	ENSMUSG00000034586	11	115347707	115367756	-1	protein_coding
HIRIP3	-0.0491683	0.748049	0.889176	0	0.349844	0.0484301	0.242776	0	-1.03359	1.23381e-08	1.96905e-07	-1	-0.605812	0.000227634	0.00135368	0	4.26576	3.6198	5.03817	6.17876	5.32198	6.78757	2.92169	2.11988	1.68441	4.93092	2.32861	2.81989	4.30791	6.0961	2.24199	3.35981	4.00145	ENSMUSG00000042606	7	126861972	126865377	1	protein_coding
HIST1H1A	0.0338167	0.905203	0.961476	0	0.579666	0.0155567	0.113896	0	-1.00715	0.00930386	0.03578	-1	-0.0584416	0.882017	0.939894	0	1.13468	0.889305	0.590839	0.998774	1.07964	0.733092	0.132089	0.268441	0	0.970253	1.09776	0.454192	0.871608	0.937169	0.13351	0.840735	0.695755	ENSMUSG00000049539	13	23763717	23764358	1	protein_coding
HIST1H1B	-0.0434352	0.842772	0.936548	0	0.855274	0.00124391	0.0180649	0	-1.82235	1.07423e-14	3.53339e-13	-1	-0.416115	0.214711	0.384129	0	10.1551	9.67389	7.77524	5.42501	9.75505	11.4192	2.1135	2.41007	1.61217	6.28966	8.8492	2.51711	9.20141	8.86642	2.04525	5.88532	6.4996	ENSMUSG00000058773	13	21779883	21780625	-1	protein_coding
HIST1H1E	-0.134951	0.51126	0.752297	0	0.418154	0.107735	0.394096	0	-1.23216	5.46316e-06	5.27548e-05	-1	-0.529441	0.0596192	0.144649	0	6.61969	6.48433	6.13743	5.372	4.55237	6.41838	3.27662	2.9058	2.48363	2.85734	4.54553	3.73743	6.41382	5.44758	2.88868	3.71343	4.61588	ENSMUSG00000051627	13	23621755	23622502	-1	protein_coding
HIST1H2AE	-0.090747	0.722379	0.874786	0	0.278325	0.279659	0.634673	0	-1.21831	0.00083197	0.0046656	-1	-0.675846	0.0628876	0.150848	0	16.6393	13.3923	14.1439	10.7581	16.2749	14.4074	8.00569	7.72258	3.63471	8.27744	12.6746	6.91758	14.7252	13.8135	6.45433	9.28987	11.0707	ENSMUSG00000069272	13	23570662	23571121	-1	protein_coding
HK3	0.367505	0.0921413	0.269111	0	0.230119	0.305969	0.659552	0	1.24481	6.4816e-07	7.62191e-06	1	1.15227	2.00725e-06	2.06718e-05	1	0.784708	0.855783	0.820059	1.19941	0.776765	1.28576	2.82945	1.65427	1.33294	2.52826	1.92327	3.02543	0.820183	1.08731	1.93889	2.49232	1.58468	ENSMUSG00000025877	13	55005985	55021385	-1	protein_coding
HLF	-0.766402	0.00591239	0.0350553	0	-1.07711	1.61962e-05	0.000573503	-1	1.50291	2.5885e-08	3.90642e-07	1	1.08215	0.00360036	0.0144328	1	0.451593	0.253663	1.50156	0.0499475	0.0543893	0.178727	0.766049	0.560353	0.938286	0.0790513	0.304602	0.337697	0.735605	0.0943546	0.754896	0.24045	0.456327	ENSMUSG00000003949	11	90336536	90390895	-1	protein_coding
HMCN1	-0.779511	0.00207702	0.0150842	0	-0.45821	0.014545	0.108683	0	0.728032	4.71874e-05	0.00037296	0	1.11182	0.000310302	0.00177877	1	0.830297	0.298532	0.809073	0.459641	0.785542	0.537657	1.14307	0.81774	0.898767	0.722411	0.46001	0.682994	0.645967	0.59428	0.953192	0.621805	0.703811	ENSMUSG00000066842	1	150562524	150993435	-1	protein_coding
HMGA1	1.30119	2.58243e-30	2.9092e-27	1	0.445628	0.00672261	0.0638495	0	-0.927395	7.07837e-11	1.52389e-09	0	-1.74901	3.93551e-31	2.3575e-28	-1	73.6927	64.3533	68.763	222.818	178.927	157.096	35.4217	30.2837	29.0133	58.579	47.3458	39.6331	68.9363	186.28	31.5729	48.5193	83.8272	ENSMUSG00000046711	17	27556620	27563674	1	protein_coding
HMGA1-RS1	1.09856	1.07259e-05	0.000185703	1	0.260881	0.333017	0.684477	0	-0.404841	0.262616	0.456025	0	-1.37272	1.334e-06	1.4253e-05	-1	25.2859	24.068	22.6903	102.537	59.1437	52.4766	12.1822	10.1878	9.52137	20.3361	16.3061	13.1362	24.0147	71.3858	10.6305	16.5928	30.6559	ENSMUSG00000078249	11	120762794	120764419	1	protein_coding
HMGA2	1.2538	8.70828e-21	3.67881e-18	1	0.793902	1.2815e-05	0.000477071	0	-0.965792	4.61661e-12	1.16663e-10	0	-1.32669	6.78568e-12	2.15834e-10	-1	17.046	12.5556	13.1549	41.0513	39.2822	29.4386	7.68885	6.68147	5.90511	16.4884	13.3316	9.23362	14.2522	36.5907	6.75848	13.0179	17.6548	ENSMUSG00000056758	10	120361275	120476469	-1	protein_coding
HMGCS1	-0.636644	5.18875e-07	1.32848e-05	0	0.342441	0.00175247	0.0233822	0	0.0301764	0.744096	0.867489	0	1.03873	4.01134e-12	1.33249e-10	1	198.184	197.694	185.84	101.098	119.82	149.355	208.495	172.15	181.989	239.096	231.957	267.606	193.906	123.424	187.545	246.22	187.774	ENSMUSG00000093930	13	119690462	119708086	1	protein_coding
HMGCS2	NA	NA	NA	0	-1.25791	8.74e-07	5.13269e-05	-1	2.44788	2.42189e-12	6.33878e-11	1	1.47999	0.000375217	0.0021026	1	0.032686	0.115881	0.0274462	0.019673	0.0391735	0.0226159	0.534721	0.583532	0.562774	0.114917	0.198321	0.175857	0.0586711	0.0271541	0.560342	0.163032	0.2023	ENSMUSG00000027875	3	98280435	98310738	1	protein_coding
HMMR	0.166435	0.0298151	0.119928	0	0.381844	0.00104895	0.0159238	0	-1.23018	3.94111e-45	1.14611e-42	-1	-0.982736	1.29484e-18	1.33733e-16	0	33.1566	34.1114	33.8081	41.9206	37.0413	37.4342	12.9138	13.6151	13.5813	20.4458	16.5543	17.6552	33.692	38.7987	13.3701	18.2184	26.0198	ENSMUSG00000020330	11	40701395	40733422	-1	protein_coding
HOGA1	-0.57663	0.0418093	0.153319	0	-0.328821	0.15865	0.489049	0	1.06955	0.000146237	0.00101485	1	1.45596	4.71219e-05	0.000340639	1	1.11334	0.627189	0.600587	0.157216	0.231447	0.632217	1.75056	1.61635	1.11103	1.25158	0.94642	1.53866	0.780372	0.340293	1.49265	1.24555	0.964716	ENSMUSG00000025176	19	42045610	42070953	1	protein_coding
HOPX	-0.492051	0.0307282	0.122782	0	0.329765	0.0503349	0.248148	0	0.442275	0.0286907	0.0883136	0	1.35425	4.84691e-09	8.97978e-08	1	2.99162	2.71238	3.51165	1.79271	1.49636	2.64832	4.05429	4.14045	3.38462	5.81187	5.56496	5.02586	3.07188	1.97913	3.85979	5.46756	3.59459	ENSMUSG00000059325	5	77086988	77115121	-1	protein_coding
HOXA1	-1.00695	0.000124069	0.00146815	-1	-0.2099	0.435498	0.760966	0	-0.696133	0.0299456	0.0913019	0	0.151258	0.675	0.811998	0	0.570798	0.628434	0.754614	0.225549	0.234115	0.230838	0.206189	0.422122	0.396215	0.345589	0.182484	0.296007	0.651282	0.230167	0.341509	0.274693	0.374413	ENSMUSG00000029844	6	52155590	52158317	-1	protein_coding
HOXA2	-0.727166	0.0104419	0.0542583	0	-1.15274	1.53134e-05	0.000545721	-1	1.01486	0.00438148	0.0191019	1	0.647234	0.089968	0.200672	0	0.23828	0.773728	0.832398	0.234044	0.17338	0.234313	0.764944	2.34026	1.55148	0.277638	0.47492	0.367726	0.614802	0.213912	1.55223	0.373428	0.688593	ENSMUSG00000014704	6	52162417	52164831	-1	protein_coding
HOXC13	0.894942	0.00125398	0.0100046	0	NA	NA	NA	0	NA	NA	NA	0	-1.34645	0.00117318	0.00557758	-1	0.0442497	0.0595071	0.0282156	0.343925	0.312053	0.104627	0.0133717	0.0132697	0.0857621	0.0443144	0.0636799	0.0212481	0.0439908	0.253535	0.0374678	0.0430808	0.0945186	ENSMUSG00000001655	15	102921103	102928814	1	protein_coding
HOXD8	-0.973472	2.82105e-16	5.93325e-14	0	-1.15949	6.42714e-15	3.1527e-12	-1	0.854053	3.77146e-13	1.08986e-11	0	0.616154	0.000173344	0.0010742	0	9.12925	9.95527	9.03261	5.03889	4.26937	4.63696	14.8932	16.2966	19.1441	7.22798	5.88969	8.05993	9.37238	4.64841	16.778	7.0592	9.46449	ENSMUSG00000027102	2	74704615	74707933	1	protein_coding
HOXD9	-1.09172	6.83087e-05	0.000889661	-1	-1.40317	2.49259e-09	3.05672e-07	-1	1.14768	2.38133e-07	3.05734e-06	1	0.800965	0.0365573	0.09807	0	1.08536	1.045	1.2039	0.0710807	0.495404	0.394162	1.90243	2.83469	2.81321	0.709238	0.416322	0.957077	1.11142	0.320216	2.51678	0.694212	1.16066	ENSMUSG00000043342	2	74697727	74700208	1	protein_coding
HP	-1.33485	2.59016e-06	5.39686e-05	-1	-1.25087	3.2707e-06	0.000154529	-1	0.36663	0.319071	0.519387	0	0.274142	0.512394	0.687131	0	0.534759	1.77236	0.924406	0.121833	0.178836	0.115521	0.795447	2.53491	0.991714	0.168907	0.150581	0.296762	1.07717	0.13873	1.44069	0.205417	0.715503	ENSMUSG00000031722	8	109575128	109579172	-1	protein_coding
HPGD	-1.62126	3.22841e-16	6.49449e-14	-1	-0.564321	0.0121076	0.0958523	0	0.616648	0.00106914	0.00577296	0	1.60186	1.13859e-08	1.93216e-07	1	5.63517	8.98222	6.36396	1.6492	1.64183	2.40102	10.8981	11.5959	8.54947	3.3618	7.56429	8.37195	6.99378	1.89735	10.3478	6.43268	6.41791	ENSMUSG00000031613	8	56294585	56321043	1	protein_coding
HPGDS	0.319428	0.165341	0.394401	0	0.0672394	0.761056	0.922515	0	1.56051	3.91102e-09	6.75342e-08	1	1.38278	9.25613e-10	1.97662e-08	1	0.854195	0.6221	0.980706	0.720401	0.584952	1.07826	2.9651	2.13686	2.36179	2.50331	2.42001	2.61379	0.819	0.794538	2.48792	2.51237	1.65346	ENSMUSG00000029919	6	65117293	65144908	-1	protein_coding
HR	-0.79394	1.46717e-08	5.96e-07	0	-0.831449	1.06189e-06	5.98317e-05	0	1.83017	5.85976e-67	5.11223e-64	1	1.68134	8.44039e-17	6.34654e-15	1	3.72173	2.45353	2.0868	1.28548	1.31514	1.91425	9.92231	8.33151	8.24583	3.54013	3.81899	6.06057	2.75402	1.50496	8.83322	4.47323	4.39136	ENSMUSG00000022096	14	70552212	70573548	1	protein_coding
HRH1	0.217329	0.443837	0.702704	0	NA	NA	NA	0	-1.11554	0.00374655	0.0167498	-1	-0.951194	0.0206192	0.0621723	0	0.135602	0.117024	0.111098	0.176777	0.141082	0.172911	0.0117118	0.0116159	0.0187167	0.0607322	0.180542	0.0371566	0.121241	0.16359	0.0140148	0.0928103	0.0979141	ENSMUSG00000053004	6	114397936	114483296	1	protein_coding
HSD11B1	-0.52118	0.045868	0.164047	0	-0.772538	0.000964957	0.0149014	0	1.43391	1.8845e-07	2.45386e-06	1	1.20815	3.99585e-05	0.00029418	1	0.844503	1.48182	0.972996	0.834017	0.645576	0.744615	2.75316	4.21155	2.44631	1.69357	1.16069	1.92458	1.09977	0.741403	3.13701	1.59295	1.64278	ENSMUSG00000016194	1	193221634	193264075	-1	protein_coding
HSF4	-0.171266	0.514408	0.754127	0	-0.0690724	0.747329	0.9189	0	0.933659	0.000710691	0.00407275	0	1.12021	2.59203e-05	0.000200782	1	0.851305	0.534953	0.851682	0.48758	0.570802	0.668153	1.52123	1.24461	1.65235	1.5198	1.38403	1.38959	0.74598	0.575512	1.47273	1.43114	1.05634	ENSMUSG00000033249	8	105269801	105275845	1	protein_coding
HSPA1A	-0.474448	0.00897277	0.0482144	0	0.314027	0.202042	0.550057	0	-1.41215	3.63798e-07	4.51262e-06	-1	-0.620471	0.00192456	0.00851876	0	8.89675	12.2958	14.7118	8.66896	7.18812	11.0511	5.43357	2.55665	3.01194	5.4235	4.92269	6.25288	11.9681	8.96939	3.66739	5.53302	7.53448	ENSMUSG00000091971	17	34969190	34972156	-1	protein_coding
HSPA1B	-0.232321	0.18031	0.417248	0	0.310919	0.118669	0.417807	0	-1.22815	1.23934e-08	1.97271e-07	-1	-0.659539	0.000310814	0.00178	0	14.2569	19.3485	22.5372	13.6943	12.7867	19.9117	8.65709	4.65445	5.34125	9.04767	8.22002	9.9726	18.7142	15.4642	6.2176	9.0801	12.369	ENSMUSG00000090877	17	34956436	34959238	-1	protein_coding
HSPB2	-0.428751	0.112709	0.30888	0	-0.506441	0.0386097	0.210041	0	1.00105	0.000131721	0.000930322	1	0.862686	0.0126433	0.0413189	0	2.34081	2.08236	2.49414	1.19376	1.24274	2.13053	5.36931	4.6952	4.36075	2.09941	3.71168	3.4411	2.30577	1.52234	4.80842	3.08406	2.93015	ENSMUSG00000038086	9	50751078	50752354	-1	protein_coding
HTRA1	-0.378641	3.62791e-05	0.000524417	0	-0.61971	4.02486e-06	0.000182409	0	1.4962	2.04568e-58	1.13572e-55	1	1.22039	4.81524e-18	4.57855e-16	1	77.744	68.844	76.1237	56.8277	53.7134	57.5649	191.416	186.8	208.584	103.938	132.143	147.265	74.2372	56.0353	195.6	127.782	113.414	ENSMUSG00000006205	7	130936111	130985660	1	protein_coding
HTRA3	-1.16444	6.03021e-24	3.91917e-21	-1	-0.895297	6e-09	6.7062e-07	0	1.6493	1.05931e-41	2.42595e-39	1	1.866	1.02078e-30	5.39542e-28	1	16.7111	21.0683	17.2269	7.45813	8.12712	8.41497	47.8668	55.6548	56.8935	21.1097	30.301	31.126	18.3354	8.00007	53.4717	27.5122	26.8299	ENSMUSG00000029096	5	35652023	35679782	-1	protein_coding
HVCN1	-0.674173	0.000158729	0.00181598	0	-0.61685	7.31201e-05	0.00191745	0	1.14552	4.7719e-12	1.20421e-10	1	1.22918	2.76816e-11	7.9354e-10	1	3.23916	4.23604	4.19077	2.98636	2.54443	2.54384	9.02935	8.79655	7.92303	4.81398	5.08079	6.46455	3.88866	2.69154	8.58298	5.45311	5.15407	ENSMUSG00000064267	5	122206804	122242297	1	protein_coding
I830077J02RIK	-0.253351	0.359571	0.629411	0	0.765273	0.00409087	0.0449867	0	-1.49882	8.05418e-05	0.000602288	-1	-0.172085	0.608443	0.763944	0	0.281493	0.40627	1.03867	0.380976	0.524156	0.58414	0.176168	0.14051	0.0807426	0.264267	0.555931	0.343564	0.575478	0.496424	0.132474	0.387921	0.398074	ENSMUSG00000074342	3	105924358	105932664	-1	protein_coding
IBSP	NA	NA	NA	0	-1.42017	4.55597e-10	6.72429e-08	-1	1.65515	2.77686e-10	5.5119e-09	1	-0.16407	0.664446	0.803604	0	1.43291	2.87183	2.70119	0.368604	0.596972	9.99018	6.31677	11.9267	6.48718	1.59672	3.0817	2.34559	2.33531	3.65192	8.24355	2.34134	4.14303	ENSMUSG00000029306	5	104299171	104311469	1	protein_coding
ICOSL	-0.3398	0.103721	0.291628	0	0.327547	0.215427	0.565307	0	-1.06292	0.00114966	0.00612295	-1	-0.37622	0.0927573	0.205541	0	1.60473	2.30568	2.63148	1.7147	1.27339	2.02432	1.44451	0.610581	0.302808	1.27813	1.00293	1.27656	2.18063	1.6708	0.785966	1.18587	1.45582	ENSMUSG00000000732	10	78069360	78079525	1	protein_coding
IER2	-0.302777	0.00124738	0.00996137	0	0.209681	0.0942713	0.363225	0	-1.47105	9.51699e-43	2.23539e-40	-1	-0.933872	1.5547e-15	9.19063e-14	0	82.9272	69.3882	81.252	63.4845	66.1792	61.8651	26.8435	26.3425	24.5991	31.2844	34.3852	27.7909	77.8558	63.8429	25.9284	31.1535	49.6951	ENSMUSG00000053560	8	84661331	84662852	-1	protein_coding
IER3	0.617247	9.7012e-05	0.00119396	0	0.385627	0.019492	0.133178	0	-1.2746	1.44173e-21	9.04586e-20	-1	-1.45397	1.68541e-13	7.09334e-12	-1	54.7238	44.0895	55.4021	93.5705	98.1514	59.6229	20.7858	19.6449	17.6505	28.5011	31.5758	21.0883	51.4051	83.7816	19.3604	27.0551	45.4006	ENSMUSG00000003541	17	35821684	35822923	1	protein_coding
IFI203	-2.01458	1.74373e-19	6.13865e-17	-1	-0.746507	4.69667e-07	3.03608e-05	0	1.49556	1.46212e-27	1.39431e-25	1	2.91043	8.90474e-31	4.84931e-28	1	3.56165	3.35317	3.8355	0.43678	0.817552	0.852612	9.44023	9.49188	7.79854	4.62565	4.60176	7.36381	3.58344	0.702315	8.91022	5.53041	4.68159	ENSMUSG00000039997	1	173920407	173942672	-1	protein_coding
IFI204	-1.34827	8.35739e-07	2.03492e-05	-1	-0.0516197	0.746058	0.918177	0	0.09191	0.622774	0.785868	0	1.99144	4.35355e-16	2.89769e-14	1	17.107	19.7759	28.311	4.24552	4.04044	7.76783	21.8011	25.4086	19.9097	27.5253	19.6153	19.4576	21.7313	5.35126	22.3731	22.1994	17.9138	ENSMUSG00000073489	1	173747293	173766943	-1	protein_coding
IFI205	-0.350449	0.157483	0.381767	0	0.613973	0.0156311	0.11429	0	-0.17728	0.582456	0.756553	0	1.04911	7.49804e-05	0.000514072	1	7.74865	9.54062	13.1855	4.11118	3.52435	4.86272	10.5699	11.3887	8.54573	16.5777	12.2982	10.7068	10.1583	4.16608	10.1681	13.1942	9.42167	ENSMUSG00000054203	1	174011998	174031810	-1	protein_coding
IFI206	NA	NA	NA	0	0.368113	0.167316	0.502249	0	0.132497	0.733752	0.86168	0	1.69206	4.43683e-05	0.000322419	1	0.0644178	0.128594	0.181721	0.0320234	0.0399744	0.0253548	0.100938	0.13783	0.144183	0.375309	0.16294	0.25347	0.124911	0.0324509	0.12765	0.263906	0.13723	ENSMUSG00000037849	1	173468485	173491041	-1	protein_coding
IFI207	-0.919859	0.000188587	0.00209792	0	0.198504	0.228913	0.58222	0	0.677194	0.00715665	0.0287159	0	2.09197	2.64058e-24	6.77913e-22	1	0.804808	1.24989	1.81528	0.567468	0.444561	0.688203	2.31133	1.87649	1.81148	2.66157	2.17704	2.5309	1.28999	0.566744	1.99977	2.4565	1.57825	ENSMUSG00000073490	1	173723430	173741809	-1	protein_coding
IFI211	-1.29796	4.4264e-13	4.76416e-11	-1	-0.0542759	0.753062	0.919529	0	0.311377	0.0769636	0.189472	0	1.63895	1.73805e-16	1.22488e-14	1	17.7439	20.8516	26.8345	6.69202	6.44939	9.90654	25.1955	27.0731	19.9739	30.8456	24.9794	21.6097	21.81	7.68265	24.0808	25.8116	19.8463	ENSMUSG00000026536	1	173896345	173913046	-1	protein_coding
IFI27L2A	-1.45186	3.17074e-07	8.68383e-06	-1	-0.513463	0.0569504	0.267918	0	1.7176	5.06725e-07	6.11575e-06	1	2.60021	1.41294e-10	3.55629e-09	1	87.5211	57.0849	114.577	7.16859	6.78744	18.1802	498.355	421.61	261.133	115.755	171.037	336.741	86.3943	10.7121	393.699	207.844	174.663	ENSMUSG00000079017	12	103442167	103443680	-1	protein_coding
IFI35	-0.673563	0.00758011	0.0424275	0	0.33524	0.0218895	0.143591	0	0.314643	0.0532088	0.142687	0	1.51594	1.18084e-12	4.34853e-11	1	29.3422	28.2717	39.9107	13.3883	15.1619	24.2113	44.1109	38.8194	33.0256	51.8707	58.5051	45.2784	32.5082	17.5872	38.652	51.8847	35.158	ENSMUSG00000010358	11	101448407	101458698	1	protein_coding
IFI44	-0.73567	0.00498039	0.0304821	0	1.12719	2.55231e-11	5.06755e-09	1	-0.0303125	0.890575	0.947516	0	1.83984	1.12285e-05	9.68266e-05	1	10.2431	11.1993	20.901	0.844568	1.07538	4.54155	14.5902	13.2949	14.1984	42.788	30.3414	27.0146	14.1145	2.15383	14.0278	33.3813	15.9194	ENSMUSG00000028037	3	151730922	151749960	-1	protein_coding
IFI47	-1.33462	4e-09	1.86851e-07	-1	0.0500688	0.76017	0.922044	0	1.57077	3.9736e-21	2.37135e-19	1	3.06159	1.29372e-35	1.22366e-32	1	5.65905	5.72565	7.96559	1.17525	1.97058	2.88468	21.2434	18.9567	16.9225	18.5704	25.1157	17.2983	6.4501	2.01017	19.0409	20.3281	11.9573	ENSMUSG00000078920	11	49076587	49096974	1	protein_coding
IFIH1	-0.79275	0.00523986	0.0317047	0	0.239006	0.11223	0.40445	0	0.600955	0.000372351	0.00230002	0	1.73444	7.35451e-06	6.62496e-05	1	7.71196	8.46836	11.0706	1.50493	2.27143	5.10533	14.2366	10.2336	14.4763	18.2575	14.8615	14.6243	9.08364	2.96056	12.9822	15.9144	10.2352	ENSMUSG00000026896	2	62595798	62646255	-1	protein_coding
IFIT1	NA	NA	NA	0	0.508154	0.000990341	0.0151949	0	0.756701	0.0139175	0.0495883	0	1.73475	3.34074e-05	0.000251304	1	38.9589	40.5402	77.9432	1.83209	4.95798	18.3822	107.064	95.7914	82.5717	155.522	163.321	113.77	52.4808	8.39076	95.1424	144.204	75.0546	ENSMUSG00000034459	19	34640871	34650009	1	protein_coding
IFIT1BL1	-0.46766	0.072598	0.226507	0	0.509748	0.0228959	0.14795	0	0.0861833	0.751985	0.87317	0	1.24314	1.49308e-05	0.000124627	1	0.744688	0.591846	0.763465	0.391031	0.308311	0.593996	0.786909	0.647072	0.729479	1.32676	1.13628	1.04604	0.7	0.431113	0.721153	1.16969	0.75549	ENSMUSG00000079339	19	34592888	34601968	-1	protein_coding
IFIT1BL2	-0.463831	0.0975438	0.279799	0	0.121416	0.608377	0.855931	0	0.560306	0.0699157	0.175517	0	1.36776	2.06904e-05	0.000165624	1	0.480762	0.583195	0.858696	0.158528	0.1358	0.352262	1.24675	1.17733	0.840997	1.5284	1.66918	1.24936	0.640884	0.21553	1.08836	1.48231	0.856772	ENSMUSG00000067297	19	34617049	34640743	-1	protein_coding
IFIT2	-0.860143	7.03172e-10	4.02787e-08	0	0.340174	0.00571306	0.0567833	0	0.51993	7.18251e-06	6.75171e-05	0	1.7599	6.50939e-30	3.07843e-27	1	7.66829	7.95494	9.07542	4.39138	3.70559	5.16718	11.3915	10.7325	12.359	16.4487	14.314	13.4378	8.23288	4.42138	11.4943	14.7335	9.72053	ENSMUSG00000045932	19	34550694	34576419	1	protein_coding
IFIT3	NA	NA	NA	0	0.541482	0.00710797	0.0663247	0	0.927845	0.00870422	0.0339082	0	2.3618	1.28754e-08	2.16652e-07	1	35.1735	37.1412	81.2539	2.84949	6.07562	16.8856	136.705	107.484	91.6386	206.292	224.703	145.582	51.1895	8.60357	111.943	192.192	90.982	ENSMUSG00000074896	19	34583531	34588731	1	protein_coding
IFIT3B	-0.724233	0.0059592	0.0352709	0	0.621983	0.00333901	0.0385651	0	0.773744	0.025388	0.0801265	0	2.08903	5.98736e-07	6.996e-06	1	15.6352	14.9397	34.2569	1.03362	2.2568	7.33556	52.6069	40.8416	34.3258	85.7833	88.5792	56.6538	21.6106	3.54199	42.5914	77.0054	36.1874	ENSMUSG00000062488	19	34607970	34613401	1	protein_coding
IFITM1	-1.46503	4.82033e-14	6.26568e-12	-1	-0.331024	0.18403	0.525916	0	0.201901	0.440927	0.641335	0	1.29035	2.665e-06	2.66811e-05	1	13.9043	20.515	18.8102	5.03934	5.70268	6.05152	21.87	24.6105	10.6864	14.5094	20.1179	10.1309	17.7432	5.59785	19.0556	14.9194	14.329	ENSMUSG00000025491	7	140967221	140969825	1	protein_coding
IFITM10	0.190636	0.140761	0.355488	0	0.62461	0.000272792	0.0055687	0	0.537181	0.000136187	0.000954874	0	1.02065	9.3377e-09	1.6229e-07	1	12.1365	10.2898	12.3327	14.2026	13.8974	12.5487	16.0453	16.1784	14.4005	24.5297	33.6757	21.1436	11.5863	13.5496	15.5414	26.4497	16.7817	ENSMUSG00000045777	7	142325837	142373753	-1	protein_coding
IFITM3	-0.790175	0.00232353	0.016504	0	-0.0840337	0.677267	0.888718	0	0.23563	0.394038	0.597169	0	1.08404	0.00066475	0.00343282	1	1205.61	915.473	1361.99	345.526	541.169	733.607	1605.82	1394.54	893.196	1048.42	1558.61	1218.24	1161.02	540.101	1297.85	1275.09	1068.52	ENSMUSG00000025492	7	141009586	141010770	-1	protein_coding
IGF1	-0.635003	0.00710495	0.0403463	0	-0.635139	1.95855e-05	0.000663918	0	1.9478	4.39288e-89	8.94245e-86	1	1.96074	2.68379e-19	2.97719e-17	1	49.3704	40.7422	43.0195	22.9847	22.0918	36.2472	134.119	136.602	132.225	73.5957	94.0583	106.935	44.3774	27.1079	134.315	91.5297	74.3326	ENSMUSG00000020053	10	87858265	87937042	1	protein_coding
IGFALS	-0.732676	0.00727119	0.0411069	0	-1.12816	1.97073e-06	0.000100207	-1	2.32768	1.232e-15	4.46076e-14	1	2.19282	2.48526e-08	3.93504e-07	1	0.274892	0.247078	0.167089	0	0.0476363	0.0963969	1.23206	1.85167	1.52723	0.368113	0.587444	0.667494	0.229686	0.0480111	1.53699	0.541017	0.588925	ENSMUSG00000046070	17	24878770	24882008	1	protein_coding
IGFBP3	-1.48899	1.35299e-07	4.112e-06	-1	-1.15917	2.12377e-09	2.64331e-07	-1	1.72001	3.06411e-26	2.62325e-24	1	2.12778	6.7538e-08	9.74881e-07	1	51.9763	59.851	37.1018	4.63089	4.85322	12.3726	141.113	187.731	160.439	40.6572	70.5988	83.746	49.643	7.28557	163.094	65.0007	71.2559	ENSMUSG00000020427	11	7206086	7213923	-1	protein_coding
IGFBP4	-0.954992	4.2824e-15	7.16475e-13	0	-0.850329	4.76136e-08	4.26936e-06	0	1.32577	4.42383e-36	7.64614e-34	1	1.36401	1.78985e-14	8.91008e-13	1	521.148	651.773	576.847	296.026	254.343	353.371	1179.49	1451.38	1482.81	610.034	786.036	920.776	583.256	301.247	1371.23	772.282	757.003	ENSMUSG00000017493	11	99041244	99054392	1	protein_coding
IGTP	-0.863295	0.00182085	0.0135561	0	0.275129	0.0590923	0.273664	0	0.63432	0.000874478	0.00487266	0	1.96404	1.58247e-06	1.66307e-05	1	15.5172	15.4366	24.7269	1.38401	2.72888	6.97267	33.5419	25.3149	25.2311	36.5029	38.0627	31.6813	18.5602	3.69519	28.0293	35.4156	21.4251	ENSMUSG00000078853	11	58199556	58207591	1	protein_coding
IIGP1	-0.79035	0.00221213	0.0158796	0	0.0866262	0.49923	0.798672	0	1.15738	3.05615e-10	6e-09	1	1.94324	3.516e-06	3.41501e-05	1	8.7742	11.3173	15.9162	0.366471	0.852317	3.07167	28.1517	27.8451	24.2504	31.3328	31.29	25.1096	12.0026	1.43015	26.7491	29.2441	17.3565	ENSMUSG00000054072	18	60376029	60392627	1	protein_coding
IKZF2	0.717597	0.000201011	0.00221571	0	0.299941	0.103089	0.383264	0	-0.739214	9.70075e-05	0.000709774	0	-1.16404	8.47872e-08	1.19977e-06	-1	2.22653	1.85561	1.61715	4.05839	3.49443	1.96074	0.906219	0.726977	1.87995	1.3751	1.19618	1.21082	1.89976	3.17119	1.17105	1.2607	1.87567	ENSMUSG00000025997	1	69531214	69687245	-1	protein_coding
IKZF3	-0.243394	0.364266	0.633659	0	NA	NA	NA	0	-1.06672	0.00353191	0.0159262	-1	-0.188828	0.652226	0.795139	0	0.0594804	0.165585	0.138096	0.121639	0.0921966	0.0610723	0.00876933	0	0	0.0983683	0.0232081	0.100288	0.121054	0.091636	0.00292311	0.0739548	0.0723919	ENSMUSG00000018168	11	98464902	98546031	-1	protein_coding
IL11	0.533119	0.0309015	0.123215	0	0.0420153	0.874555	0.961872	0	-0.823113	0.00874016	0.0340107	0	-1.3966	5.66773e-06	5.25567e-05	-1	1.39371	1.44071	1.31114	3.81876	2.16385	1.30674	0.378584	1.09443	0.754259	0.783397	0.796994	0.73994	1.38185	2.42978	0.742424	0.773444	1.33188	ENSMUSG00000004371	7	4772373	4782857	-1	protein_coding
IL11RA1	-0.817046	9.16289e-09	3.92e-07	0	-0.705878	7.43196e-07	4.51708e-05	0	1.03367	8.84183e-33	1.15708e-30	1	1.11159	3.05997e-09	5.89397e-08	1	83.6019	77.308	75.2907	37.0191	41.2291	53.8991	141.195	147.708	161.236	74.1203	95.4543	106.095	78.7335	44.0491	150.046	91.8899	91.1797	ENSMUSG00000073889	4	41699989	41769474	1	protein_coding
IL17D	-0.245463	0.114282	0.311877	0	-0.797307	2.9935e-07	2.06304e-05	0	1.04994	1.21015e-11	2.8982e-10	1	0.477875	0.00454893	0.0175201	0	5.34479	4.89629	4.81293	4.48147	4.34497	3.9446	8.79092	10.4556	11.1234	5.20596	5.45731	6.3395	5.018	4.25701	10.1233	5.66759	6.26648	ENSMUSG00000050222	14	57524829	57543165	1	protein_coding
IL17RD	-0.532501	0.0036647	0.0238361	0	-0.137095	0.459744	0.776781	0	0.649114	0.000598134	0.00350894	0	1.07594	1.77e-07	2.35316e-06	1	1.02297	0.842605	0.82988	0.642489	0.442822	0.724814	1.20629	1.16202	1.79251	1.43657	1.03926	1.30794	0.898485	0.603375	1.38694	1.26126	1.03751	ENSMUSG00000040717	14	27039001	27107286	1	protein_coding
IL18	-0.898522	1.36936e-05	0.00022994	0	-0.446688	0.0055664	0.0558325	0	1.13059	4.78094e-10	9.17189e-09	1	1.65894	6.81076e-15	3.66456e-13	1	16.2234	10.3566	15.6637	5.55851	6.01016	8.32372	34.1057	29.643	30.0329	18.5728	25.2544	26.363	14.0812	6.6308	31.2605	23.3967	18.8423	ENSMUSG00000039217	9	50554827	50581840	1	protein_coding
IL18BP	-0.810029	0.000284995	0.00294008	0	0.454693	0.0080829	0.0725547	0	0.847971	5.71525e-06	5.48789e-05	0	2.2265	7.48155e-22	1.28049e-19	1	3.16652	2.43206	4.08376	0.998267	0.919291	1.90634	7.5346	6.24682	4.96692	7.06221	10.7536	9.36215	3.22745	1.27463	6.24945	9.05932	4.95271	ENSMUSG00000070427	7	102014885	102018690	-1	protein_coding
IL18RAP	0.662026	0.000335003	0.00336556	0	1.43973	4.46148e-08	4.066e-06	1	-1.89833	2.43338e-10	4.87234e-09	-1	-0.579352	0.0294787	0.0825946	0	0.530631	0.503884	0.529066	0.915547	0.927072	0.782649	0.110106	0.187827	0.0755817	0.909737	0.485695	0.44116	0.521194	0.875089	0.124505	0.612197	0.533246	ENSMUSG00000026068	1	40515362	40551705	1	protein_coding
IL19	NA	NA	NA	0	NA	NA	NA	0	NA	NA	NA	0	-1.36973	0.000862124	0.00430128	-1	0.0609996	0.0679799	0	0.598106	0.365235	0.322745	0	0	0	0.102094	0	0	0.0429932	0.428695	0	0.0340313	0.12643	ENSMUSG00000016524	1	130932656	130940115	-1	protein_coding
IL1B	-0.458482	0.106167	0.296335	0	0.143254	0.34608	0.69374	0	-0.460441	0.107911	0.245167	0	-1.08851	2.20325e-06	2.23572e-05	-1	19.4256	48.1907	57.7559	27.8123	13.9329	27.8751	7.60949	0.0258855	0.170767	11.9868	8.89402	8.31472	41.7907	23.2068	2.60205	9.73185	19.3328	ENSMUSG00000027398	2	129364570	129371139	-1	protein_coding
IL1RL1	0.777718	3.12326e-18	9.2591e-16	0	0.977615	1.56325e-07	1.19595e-05	0	-1.66327	1.48229e-56	7.54364e-54	-1	-1.26859	7.52575e-11	2e-09	-1	53.3235	49.3286	57.705	89.1758	94.1315	100.541	17.5562	15.8298	13.804	40.0148	40.6853	23.1011	53.4524	94.6161	15.73	34.6004	49.5997	ENSMUSG00000026069	1	40429570	40465415	1	protein_coding
IL1RN	-0.466399	0.0568569	0.190176	0	0.944453	1.79e-05	0.000617308	0	-1.92466	9.97158e-27	8.65826e-25	-1	-0.16561	0.629252	0.778701	0	23.0946	34.7917	28.2248	15.9037	26.2004	16.0067	7.40801	8.1392	5.10728	18.2904	19.9616	8.97877	28.7037	19.3703	6.88483	15.7436	17.6756	ENSMUSG00000026981	2	24336853	24351494	1	protein_coding
IL20RA	0.398604	0.158091	0.382616	0	NA	NA	NA	0	-0.744559	0.0560067	0.14828	0	-1.38831	0.000474515	0.00257473	-1	0.16237	0.300984	0.254328	0.445074	0.487374	0.248665	0.0475346	0.149744	0.0255357	0.0879273	0.10577	0.0379032	0.239227	0.393704	0.0742714	0.0772002	0.196101	ENSMUSG00000020007	10	19712570	19760053	1	protein_coding
IL22	0.206394	0.431222	0.692858	0	NA	NA	NA	0	NA	NA	NA	0	-1.38973	0.000564078	0.00298697	-1	0.261373	0.0377779	0.247438	0.549811	0.237475	0.301413	0.054669	0	0	0.0188055	0	0	0.182196	0.3629	0.018223	0.0062685	0.142397	ENSMUSG00000074695	10	118204942	118210047	1	protein_coding
IL22RA2	-0.589854	0.0300685	0.120803	0	NA	NA	NA	0	-1.59697	2.74451e-05	0.000229285	-1	0.048017	0.908742	0.954052	0	0.0653052	0.278043	0.444141	0.099499	0.108946	0.0343106	0	0	0	0.101709	0.112782	0.0313537	0.262496	0.0809185	0	0.0819482	0.106341	ENSMUSG00000039760	10	19621998	19634681	1	protein_coding
IL2RG	0.112531	0.614821	0.817601	0	0.757508	0.00191398	0.0250757	0	-1.20642	2.03749e-05	0.000174925	-1	-0.442436	0.0791619	0.181295	0	4.42466	5.8708	7.98743	9.11375	5.36102	5.6041	3.78927	1.96074	1.86493	6.55574	4.23279	3.84254	6.0943	6.69296	2.53831	4.87702	5.05065	ENSMUSG00000031304	X	101264378	101268255	-1	protein_coding
IL31RA	0.688707	0.0114614	0.0580561	0	-0.167402	0.495935	0.797601	0	-0.38737	0.31198	0.511892	0	-1.63376	1.5581e-05	0.000129573	-1	0.187638	0.202833	0.0918771	0.262499	0.427004	0.333013	0.140027	0.112673	0.0278019	0.10543	0.0748508	0.0207213	0.160783	0.340839	0.0935006	0.0670007	0.165531	ENSMUSG00000050377	13	112522810	112580662	-1	protein_coding
IL33	-0.722332	0.0107465	0.0554146	0	-0.2862	0.107757	0.394096	0	0.644691	4.22327e-06	4.17339e-05	0	1.20759	0.00286379	0.0119362	1	14.4113	12.0686	17.0925	2.65895	3.0434	8.92118	19.6118	21.3894	23.9149	12.7423	17.3884	23.0159	14.5241	4.87451	21.6387	17.7155	14.6882	ENSMUSG00000024810	19	29925114	29960718	1	protein_coding
IL6	-0.541661	0.00788117	0.0437216	0	0.527136	0.0475928	0.24028	0	-1.56547	3.53836e-07	4.398e-06	-1	-0.3541	0.170465	0.32404	0	3.02833	4.92308	4.00857	3.14327	2.62713	2.33134	1.09252	1.24588	0.395276	2.93608	1.58257	1.37702	3.98666	2.70058	0.911225	1.96522	2.39092	ENSMUSG00000025746	5	30013114	30019981	1	protein_coding
INCENP	0.0933528	0.245389	0.50599	0	0.396495	7.56594e-05	0.0019749	0	-1.06547	2.85004e-33	4.01658e-31	-1	-0.739748	1.52647e-14	7.6626e-13	0	26.0027	27.1492	26.6583	29.4717	27.0471	30.1207	11.9509	11.4542	12.4431	16.2509	16.6261	15.8579	26.6034	28.8798	11.9494	16.245	20.9194	ENSMUSG00000024660	19	9872297	9899533	-1	protein_coding
INHBA	1.59742	2.27879e-20	9.16832e-18	1	0.817436	8.14094e-09	8.81654e-07	0	-1.10348	1.46881e-27	1.39431e-25	-1	-1.8718	3.79927e-19	4.11306e-17	-1	52.1171	44.0364	48.4491	216.568	185.912	107.428	20.7931	20.7224	20.7005	44.7981	41.9287	31.9651	48.2009	169.969	20.7387	39.564	69.6182	ENSMUSG00000041324	13	16011851	16027211	1	protein_coding
INHBB	0.833286	2.85283e-17	7.3041e-15	0	0.982355	1.43484e-06	7.74442e-05	0	-2.237	6.3831e-67	5.18873e-64	-1	-1.82553	6.05062e-18	5.63398e-16	-1	26.5403	25.0064	30.814	52.4944	52.0835	47.4789	5.42628	4.57816	5.85767	17.3116	11.6502	7.94812	27.4536	50.6856	5.28737	12.3033	23.9325	ENSMUSG00000037035	1	119415465	119422248	-1	protein_coding
INSIG1	-0.570369	1.68681e-05	0.000275665	0	0.249647	0.0540749	0.259164	0	0.571544	4.46128e-07	5.44538e-06	0	1.41532	3.0813e-19	3.39718e-17	1	84.1677	79.6144	78.9593	43.2467	51.775	64.5216	130.65	106.951	99.0854	140.467	126.82	154.224	80.9138	53.1811	112.229	140.504	96.7068	ENSMUSG00000045294	5	28071363	28078662	1	protein_coding
IP6K3	-0.255983	0.363016	0.632334	0	-0.35872	0.11194	0.404149	0	1.25532	6.76023e-06	6.39413e-05	1	1.16265	0.000677464	0.00348846	1	0.320532	0.511395	0.620953	0.499931	0.151224	0.449313	1.34795	1.3952	1.03675	0.666541	1.01119	1.14094	0.484293	0.366823	1.25997	0.939557	0.76266	ENSMUSG00000024210	17	27143969	27167764	-1	protein_coding
IQGAP3	0.150456	0.0757787	0.233235	0	0.403978	0.00646601	0.0622274	0	-1.11372	1.77771e-19	9.38602e-18	-1	-0.821586	1.50118e-10	3.75735e-09	0	11.15	11.0464	10.3899	12.3641	11.5064	12.8451	4.69244	4.40073	5.59216	7.24342	5.41736	6.53912	10.8621	12.2385	4.89511	6.39997	8.59893	ENSMUSG00000028068	3	88081971	88121048	1	protein_coding
IRF4	-0.365538	0.171356	0.40441	0	0.598922	0.0195787	0.133606	0	-1.93508	2.75299e-07	3.49291e-06	-1	-0.677737	0.0471171	0.11985	0	0.21598	0.392134	0.46526	0.271368	0.161392	0.324945	0.0807304	0.0133131	0.010642	0.1468	0.153233	0.0952942	0.357791	0.252568	0.0348952	0.131776	0.194258	ENSMUSG00000021356	13	30749226	30766927	1	protein_coding
IRF7	-0.835738	0.00212931	0.0153979	0	0.506572	0.000371588	0.00709079	0	0.596172	0.00462619	0.0199897	0	2.0135	1.22618e-06	1.31871e-05	1	19.2522	21.9838	38.0688	1.5709	3.36158	9.18556	44.2552	38.5437	34.9405	64.9487	59.8237	51.494	26.4349	4.70601	39.2465	58.7555	32.2857	ENSMUSG00000025498	7	141262706	141266481	-1	protein_coding
IRF9	-0.864912	0.00182349	0.0135682	0	0.264399	0.00788161	0.0712849	0	0.337063	0.00550829	0.0231674	0	1.60766	3.646e-06	3.52791e-05	1	29.6102	32.4887	39.0847	7.41951	10.5997	20.1689	43.2395	40.7059	38.9512	53.5997	47.2106	50.3423	33.7279	12.7294	40.9655	50.3842	34.4517	ENSMUSG00000002325	14	55603571	55610030	1	protein_coding
IRGM1	-0.859272	0.0016643	0.0125159	0	0.533216	0.000286404	0.00574806	0	0.461256	0.0066846	0.0272152	0	1.9937	5.87373e-10	1.31328e-08	1	44.0933	41.6725	65.2257	12.699	17.7862	28.895	76.0864	66.3085	58.854	112.764	111.615	84.2102	50.3305	19.7934	67.083	102.863	60.0175	ENSMUSG00000046879	11	48861968	48871683	-1	protein_coding
IRGM2	-0.944377	0.000846248	0.00724413	0	0.0648529	0.531491	0.816525	0	0.778186	3.53148e-06	3.55887e-05	0	2.01055	3.00424e-07	3.78076e-06	1	15.0233	17.0297	24.91	2.2776	2.93939	8.10227	31.0787	32.3283	31.6845	36.6845	34.2356	31.2758	18.9877	4.43975	31.6972	34.0653	22.2975	ENSMUSG00000069874	11	58199618	58222782	1	protein_coding
IRX1	-1.24936	1.67924e-08	6.70825e-07	-1	-0.959296	2.82028e-05	0.000887485	0	0.815908	0.000467121	0.00282074	0	1.04696	0.000242556	0.00143084	1	1.47337	2.07544	1.49761	0.463418	0.555108	0.713856	2.03061	3.34094	3.57209	0.938169	1.08655	1.7805	1.68214	0.577461	2.98121	1.26841	1.62731	ENSMUSG00000060969	13	71957921	71963723	-1	protein_coding
ISG15	-0.722303	0.00487698	0.0299677	0	0.318826	0.124314	0.429611	0	0.499498	0.164825	0.331722	0	1.85062	1.00164e-05	8.7466e-05	1	120.266	106.434	241.864	5.46271	15.0474	45.6416	332.432	214.513	171.849	309.036	406.941	271.331	156.188	22.0506	239.598	329.103	186.735	ENSMUSG00000035692	4	156199424	156200818	-1	protein_coding
ISG20	-0.385295	0.0421515	0.154257	0	0.272346	0.156243	0.486029	0	0.552141	0.00628794	0.0258125	0	1.27903	7.65804e-10	1.6581e-08	1	9.1509	8.89585	12.7874	9.36743	5.77477	8.64162	16.0943	13.3036	11.7186	19.365	22.3269	15.8973	10.2781	7.92794	13.7055	19.1964	12.777	ENSMUSG00000039236	7	78913424	78920396	1	protein_coding
ISLR	-0.996298	0.000158909	0.00181681	0	-0.91491	6.4e-08	5.44627e-06	0	1.16826	2.43216e-30	2.73372e-28	1	1.26173	0.000315556	0.00180199	1	69.9645	74.5168	70.4414	18.9701	20.0208	40.1395	138.131	153.103	173.064	59.3527	71.9148	102.781	71.6409	26.3768	154.766	78.0162	82.7	ENSMUSG00000037206	9	58156268	58204306	-1	protein_coding
ISLR2	NA	NA	NA	0	-0.611806	0.0146828	0.109517	0	1.53989	7.74264e-05	0.000581365	1	NA	NA	NA	0	0.0339731	0.0881062	0	0.082951	0	0	0.0989149	0.277738	0.326986	0	0.0626494	0.0679609	0.0406931	0.0276503	0.234546	0.0435368	0.0866066	ENSMUSG00000051243	9	58196297	58204319	-1	protein_coding
ITGA10	-0.571543	0.0214883	0.0935127	0	0.125511	0.552227	0.827498	0	0.726242	0.00145035	0.00747029	0	1.5137	7.41079e-08	1.0595e-06	1	0.752454	0.515714	0.637918	0.314212	0.365494	0.533197	1.53735	1.53725	0.883334	1.33587	0.853021	1.42851	0.635362	0.404301	1.31931	1.2058	0.891194	ENSMUSG00000090210	3	96645584	96664519	1	protein_coding
ITGA2	-0.234059	0.337026	0.606767	0	-0.0125986	0.955838	0.987829	0	0.948466	0.000764494	0.00433587	0	1.29798	7.19129e-08	1.03223e-06	1	0.492125	0.449655	0.277449	0.40727	0.300562	0.306886	0.567045	0.815711	1.15008	0.933571	0.933483	0.679077	0.40641	0.338239	0.844279	0.84871	0.60941	ENSMUSG00000015533	13	114835916	114932041	-1	protein_coding
ITGA8	-0.358924	0.0341568	0.132529	0	-0.0136415	0.931438	0.979678	0	0.736271	9.71057e-07	1.10639e-05	0	1.09566	2e-08	3.23218e-07	1	4.30511	3.5825	3.66553	3.02753	2.50423	3.79711	6.20948	5.22724	7.35265	5.91875	5.44432	7.59144	3.85105	3.10962	6.26312	6.31817	4.88549	ENSMUSG00000026768	2	12106632	12301922	-1	protein_coding
ITGAL	0.62507	0.015669	0.0739034	0	1.05321	4.51985e-05	0.00130194	1	-1.07951	0.00215346	0.0104846	-1	-0.650743	0.0105254	0.0354216	0	0.227649	0.440686	0.577522	0.975796	0.543167	0.897597	0.28703	0.0968342	0.148122	0.556019	0.324634	0.455487	0.415286	0.80552	0.177329	0.44538	0.460879	ENSMUSG00000030830	7	127296260	127335138	1	protein_coding
ITGB3	-0.419002	0.000755576	0.00661883	0	-0.0599011	0.700723	0.898238	0	0.69465	6.16084e-07	7.29342e-06	0	1.06793	1.69626e-11	5.09758e-10	1	6.49238	6.04976	5.88683	4.05302	4.44367	5.38745	8.92003	8.2181	11.8514	8.5774	8.8864	11.1759	6.14299	4.62805	9.66318	9.54657	7.49519	ENSMUSG00000020689	11	104608000	104670476	1	protein_coding
ITGB4	-0.138837	0.500243	0.744759	0	0.0191653	0.918183	0.975788	0	0.877862	1.8583e-05	0.000160442	0	1.06744	6.68175e-07	7.70717e-06	1	0.498143	0.765625	0.750963	0.569627	0.381183	0.51622	1.34683	1.02373	1.16783	1.2122	0.973055	0.901999	0.671577	0.48901	1.17946	1.02908	0.842284	ENSMUSG00000020758	11	115974709	116008412	1	protein_coding
ITGB6	1.64322	2.32893e-09	1.16433e-07	1	NA	NA	NA	0	-0.659137	0.0725708	0.18082	0	-2.05009	4.25941e-09	7.95694e-08	-1	0.0589719	0.0480197	0.0872612	0.519046	0.351807	0.3038	0.0108344	0.0322204	0	0.0582634	0.0718455	0.387852	0.0647509	0.391551	0.0143516	0.172654	0.160827	ENSMUSG00000026971	2	60598292	60722643	-1	protein_coding
ITGBL1	-1.08687	4.65723e-06	9.01885e-05	-1	-0.449548	0.00263004	0.0322054	0	1.98035	7.10387e-101	2.16917e-97	1	2.7196	1.79647e-35	1.61422e-32	1	31.2743	28.5132	28.7435	9.57948	8.39265	16.0268	101.045	110.21	119.711	65.9332	76.6359	102.082	29.5103	11.333	110.322	81.5504	58.1789	ENSMUSG00000032925	14	123659971	123975618	1	protein_coding
ITIH5	-1.19358	2.21553e-06	4.67975e-05	-1	-0.527516	0.00416121	0.0455086	0	1.07999	2.4486e-07	3.13493e-06	1	1.92192	1.05504e-11	3.28029e-10	1	0.766248	0.626979	0.387857	0.111553	0.168524	0.289663	1.20098	1.25322	1.35473	0.72469	0.692904	1.12403	0.593695	0.189913	1.26964	0.847208	0.725115	ENSMUSG00000025780	2	10153571	10256529	1	protein_coding
ITM2A	-1.0667	7.40907e-15	1.20383e-12	-1	-0.250417	0.0694668	0.302313	0	0.801614	9.34775e-19	4.61618e-17	0	1.61251	2.60267e-19	2.90513e-17	1	417.446	442.766	418.348	168.097	172.482	249.581	677.992	770.009	669.814	486.811	658.045	663.193	426.187	196.72	705.938	602.683	482.882	ENSMUSG00000031239	X	107397099	107403376	-1	protein_coding
ITM2B	-0.406832	3.13601e-05	0.00046279	0	-0.326033	0.00445981	0.0478025	0	0.978959	5.24977e-25	4.21846e-23	0	1.06029	1.51374e-17	1.32055e-15	1	451.089	405.006	455.438	331.472	298.738	367.513	810.212	881.349	772.372	595.283	662.832	743.382	437.178	332.574	821.311	667.166	564.557	ENSMUSG00000022108	14	73362231	73385271	-1	protein_coding
IZUMO4	-0.460482	0.00592859	0.035139	0	-0.241895	0.207164	0.555033	0	1.09057	1.99484e-12	5.28143e-11	1	1.27055	8.681e-09	1.52e-07	1	6.34643	6.34317	5.55379	4.62203	4.12946	4.36883	12.4765	13.0163	11.7476	7.72683	13.4411	10.5812	6.08113	4.37344	12.4135	10.583	8.36277	ENSMUSG00000055862	10	80702693	80705382	1	protein_coding
JAKMIP2	-0.277572	0.24205	0.501842	0	0.870484	0.000841119	0.0133559	0	-2.13984	6.5316e-15	2.1957e-13	-1	-0.612774	0.0486213	0.123188	0	1.09514	0.879779	1.04822	0.41227	0.948717	1.01403	0.20144	0.117904	0.189223	0.561974	0.496072	0.32538	1.00771	0.791672	0.169522	0.461142	0.607512	ENSMUSG00000024502	18	43531408	43687773	-1	protein_coding
JUNB	-0.14031	0.22865	0.484607	0	0.598213	0.000150542	0.00350173	0	-1.81643	3.95978e-35	6.36378e-33	-1	-1.0338	2.04971e-13	8.54647e-12	-1	99.8733	2.65821	112.21	1.88706	128.539	2.25737	116.494	3.9885	105.876	3.10228	91.3167	2.61702	71.5805	44.2278	75.4528	32.3453	55.9016	ENSMUSG00000052837	8	84974484	84978718	-1	protein_coding
KANK4	-0.352406	0.211997	0.461879	0	0.0290439	0.914022	0.975392	0	0.734529	0.0471271	0.130229	0	1.42331	0.000141266	0.000899604	1	0.119713	0.0653994	0.0999592	0.0493548	0.0658481	0.0684148	0.322368	0.202698	0.526956	0.292981	0.131747	0.299201	0.0950239	0.0612059	0.350674	0.24131	0.187053	ENSMUSG00000035407	4	98754898	98817537	-1	protein_coding
KCNA3	-0.20526	0.454184	0.710893	0	0.345398	0.127218	0.435077	0	-1.0704	0.00595252	0.0247009	-1	-0.311718	0.407481	0.595401	0	0.323377	0.49644	0.506955	0.297262	0.401123	0.355967	0.212556	0.017612	0	0.335385	0.118349	0.297413	0.442257	0.351451	0.0767227	0.250382	0.280203	ENSMUSG00000047959	3	107036169	107038070	1	protein_coding
KCNB1	-0.674005	0.0099401	0.0522613	0	-0.700601	0.00262647	0.0321853	0	1.10197	7.66462e-06	7.16081e-05	1	1.05337	0.00115897	0.00551877	1	0.349317	0.377945	0.291397	0.29506	0.103721	0.178171	0.842555	0.550581	0.639376	0.226657	0.486573	0.466319	0.339553	0.192317	0.677504	0.393183	0.400639	ENSMUSG00000050556	2	167095969	167190155	-1	protein_coding
KCNE1L	-0.487675	0.0858992	0.25537	0	-0.562098	0.0199623	0.135124	0	1.284	4.17925e-05	0.000334504	1	1.41606	5.80916e-05	0.000409398	1	0.503078	0.278266	0.548389	0.344532	0.135542	0.23592	1.0742	1.60545	1.1699	0.704156	0.749357	0.864776	0.443244	0.238665	1.28318	0.772763	0.684464	ENSMUSG00000090122	X	142304752	142306294	-1	protein_coding
KCNE4	-1.04328	1.16757e-13	1.37969e-11	-1	-1.1089	1.61291e-10	2.74491e-08	-1	1.288	2.33869e-20	1.35165e-18	1	1.13816	5e-09	9.1886e-08	1	14.2465	18.3094	15.0711	6.61901	6.84077	8.59666	35.619	43.8944	34.4331	12.0556	15.4496	21.0834	15.8757	7.35215	37.9822	16.1962	19.3515	ENSMUSG00000047330	1	78816758	78820028	1	protein_coding
KCNF1	1.22626	1.56695e-05	0.000258577	1	NA	NA	NA	0	-0.160958	0.671666	0.820372	0	-1.73096	1.27707e-05	0.000108256	-1	0.0272431	0.0363808	0.0346555	0.187795	0.322435	0.114174	0.0132346	0.0261887	0.031396	0.0216548	0.043973	0.0260328	0.0327598	0.208135	0.0236064	0.0305535	0.0737636	ENSMUSG00000051726	12	17172100	17176888	-1	protein_coding
KCNG1	0.497305	0.0760414	0.233669	0	-0.11228	0.65746	0.878918	0	-0.309604	0.418925	0.620512	0	-1.16979	0.00247544	0.0105367	-1	0.236649	0.143319	0.106588	0.317664	0.317797	0.270118	0.0468143	0.0926971	0.227536	0.0474038	0.0553941	0.0922441	0.162185	0.30186	0.122349	0.065014	0.162852	ENSMUSG00000074575	2	168260117	168281736	-1	protein_coding
KCNG4	NA	NA	NA	0	-0.190798	0.478586	0.787161	0	0.665281	0.0844389	0.203821	0	1.74418	3.01225e-05	0.000229281	1	0.135582	0.0605519	0.095172	0	0	0.00727132	0.1444	0.0832943	0.175094	0.120463	0.0959047	0.144693	0.097102	0.00242377	0.134263	0.120354	0.0885355	ENSMUSG00000045246	8	119623854	119635680	-1	protein_coding
KCNH1	NA	NA	NA	0	NA	NA	NA	0	NA	NA	NA	0	-1.12151	0.00346492	0.0139677	-1	0.00503577	0.0191365	0.00456089	0.0259859	0.10138	0.0131876	0.00436471	0	0.0343841	0	0	0	0.00957772	0.0468512	0.0129163	0	0.0173363	ENSMUSG00000058248	1	192190774	192510159	1	protein_coding
KCNJ15	-0.344634	0.0446981	0.160841	0	1.17961	1.46091e-10	2.51187e-08	1	-0.820058	4.53213e-07	5.52083e-06	0	0.835554	0.000107773	0.000708668	0	5.76336	7.06379	8.05294	4.34259	4.20178	6.62196	3.25823	3.66841	2.86728	12.1575	9.09816	7.77823	6.96003	5.05544	3.26464	9.67796	6.23952	ENSMUSG00000062609	16	95257558	95300260	1	protein_coding
KCNJ2	-0.975732	8.921e-06	0.000158515	0	-0.685653	0.00167211	0.0226727	0	0.757592	0.00138714	0.00718105	0	1.06891	2.82247e-05	0.000216337	1	1.16813	1.38049	1.22478	0.328343	0.790069	0.534321	1.40792	1.91968	3.11026	1.02228	1.23704	1.35233	1.2578	0.550911	2.14595	1.20388	1.28964	ENSMUSG00000041695	11	111066164	111076821	1	protein_coding
KCNJ8	-1.80497	7.92525e-11	5.53392e-09	-1	-0.84562	0.00116907	0.0172699	0	1.25885	1.21468e-07	1.64358e-06	1	2.07241	1.84726e-07	2.44455e-06	1	0.683411	0.486814	0.57064	0.0442839	0.0581655	0.0895343	1.72289	1.53829	1.26876	0.227837	0.618738	0.948486	0.580288	0.0639946	1.50998	0.598354	0.688154	ENSMUSG00000030247	6	142564837	142571614	-1	protein_coding
KCNK10	0.9736	0.000529556	0.00496308	0	0.513262	0.0378521	0.207868	0	-0.904903	0.0199682	0.0660832	0	-1.42894	8.00198e-05	0.000545744	-1	0.289462	0.11529	0.10936	0.862243	0.556074	0.360454	0.0518499	0.0385838	0.020767	0.228935	0.111094	0.102928	0.171371	0.592924	0.0370669	0.147652	0.237253	ENSMUSG00000033854	12	98433994	98577940	-1	protein_coding
KCNK12	0.38511	0.152991	0.374945	0	NA	NA	NA	0	NA	NA	NA	0	-1.12337	0.00704619	0.0254527	-1	0.0576432	0.0389226	0.110434	0.158898	0.170417	0.212396	0.05211	0	0	0.0386678	0	0.0277626	0.0689999	0.18057	0.01737	0.0221435	0.0722709	ENSMUSG00000050138	17	87745837	87797994	-1	protein_coding
KCNK13	0.398919	0.157655	0.382054	0	0.380235	0.141179	0.459341	0	0.947287	0.00859473	0.0335697	0	1.06418	0.000531595	0.0028407	1	0.183549	0.140632	0.0890658	0.286104	0.198879	0.256871	0.486965	0.209838	0.337536	0.418798	0.523598	0.695312	0.137749	0.247285	0.34478	0.545903	0.318929	ENSMUSG00000045404	12	99964499	100062682	1	protein_coding
KCNK2	0.846122	7.85869e-13	8.09732e-11	0	1.03113	1.58212e-07	1.19939e-05	1	-0.315818	0.0195137	0.0648488	0	0.021263	0.918736	0.959138	0	8.67811	5.48933	6.33099	14.0231	13.006	12.5626	4.97941	4.75266	4.97668	15.6944	11.9582	8.09081	6.83281	13.1972	4.90292	11.9145	9.21186	ENSMUSG00000037624	1	189207930	189402273	-1	protein_coding
KCNQ4	-0.419331	0.103992	0.292292	0	-0.723781	0.000135134	0.00320138	0	1.00942	2.4571e-06	2.58122e-05	1	0.723429	0.0161028	0.0507603	0	0.598414	0.782413	0.564832	0.415463	0.238708	0.648554	1.19094	1.20335	1.55291	0.651414	0.74395	0.810476	0.648553	0.434242	1.31573	0.73528	0.783452	ENSMUSG00000028631	4	120696138	120748612	-1	protein_coding
KCNQ5	0.745811	1.12311e-06	2.58914e-05	0	0.920455	3.3819e-05	0.00102547	0	-1.11038	3.55338e-06	3.57728e-05	-1	-0.824185	3.00044e-06	2.97249e-05	0	1.51835	1.37158	1.70966	3.3908	2.75661	2.47269	0.653902	0.315112	1.20258	1.68159	1.42278	1.28759	1.5332	2.87337	0.723865	1.46399	1.6486	ENSMUSG00000028033	1	21398403	21961942	-1	protein_coding
KCNS1	-0.775719	0.00458779	0.0285647	0	-0.74812	3.24198e-05	0.000990288	0	1.67294	1.52903e-27	1.44399e-25	1	1.62396	0.000100539	0.000667648	1	2.51897	3.35609	3.05853	0.290865	0.280883	1.34892	8.23947	10.1909	9.76609	3.9158	5.12524	6.94938	2.97786	0.640223	9.39882	5.33014	4.58676	ENSMUSG00000040164	2	164163619	164171113	-1	protein_coding
KCNS3	0.224884	0.383564	0.652453	0	NA	NA	NA	0	-0.359735	0.30591	0.504942	0	-1.17771	0.00453255	0.0174795	-1	0.0093631	0.125694	0.04664	0.11961	0.0681941	0.124887	0.0226718	0.0112372	0.0362023	0.0249497	0.0107836	0	0.0605657	0.10423	0.0233704	0.0119111	0.0500194	ENSMUSG00000043673	12	11090202	11150842	-1	protein_coding
KCNT1	NA	NA	NA	0	-1.04432	7.65209e-05	0.00198478	-1	1.49438	1.84642e-05	0.000159567	1	1.62918	9.89002e-05	0.000657542	1	0.401004	0.113848	0.0649843	0	0.0579422	0.00846661	0.315176	0.594418	0.295035	0.087987	0.0605481	0.11857	0.193279	0.0221363	0.401543	0.089035	0.176498	ENSMUSG00000058740	2	25863734	25918273	1	protein_coding
KCP	-1.3091	1.37969e-11	1.12628e-09	-1	-0.855268	2.77877e-05	0.000877735	0	1.35974	1.59297e-14	5.17462e-13	1	1.73808	7.26169e-12	2.29753e-10	1	1.48372	1.47845	1.42767	0.376749	0.829025	0.938666	3.74536	3.14497	5.58441	1.64265	1.46059	2.84468	1.46328	0.714813	4.15825	1.98264	2.07974	ENSMUSG00000059022	6	29473162	29507952	-1	protein_coding
KCTD12B	-0.629156	0.000481564	0.00459225	0	-0.316143	0.0499256	0.247041	0	0.679291	0.000102658	0.000745508	0	1.03073	4.30911e-08	6.47476e-07	1	2.11674	1.78032	1.57216	1.06606	0.906592	1.41797	2.31305	2.85681	3.36017	2.34405	2.0577	2.40538	1.82307	1.13021	2.84334	2.26904	2.01642	ENSMUSG00000041633	X	153685154	153696391	-1	protein_coding
KCTD14	-1.00386	7.48363e-05	0.000958964	-1	-0.272683	0.271536	0.626374	0	0.109292	0.701258	0.840326	0	0.959483	0.0018203	0.00813748	0	1.32846	1.57944	1.11318	0.534452	0.444422	0.482271	1.50103	1.61857	0.846723	1.07007	0.826811	1.13519	1.34036	0.487048	1.32211	1.01069	1.04005	ENSMUSG00000051727	7	97451323	97459557	1	protein_coding
KERA	-1.19401	1.15457e-05	0.000198676	-1	-0.49811	0.0544795	0.260347	0	0.916101	0.00533292	0.0225074	0	2.30941	2.55044e-08	4.01699e-07	1	0.243022	0.328146	0.237345	0	0.0130042	0.0150487	0.516978	0.565311	0.668446	0.287639	0.361781	0.385525	0.269504	0.00935097	0.583578	0.344982	0.301854	ENSMUSG00000019932	10	97607205	97613688	1	protein_coding
KIF11	0.0822798	0.33842	0.607781	0	0.456439	2.52873e-05	0.000809486	0	-1.19196	3.6228e-37	6.8426e-35	-1	-0.791326	9.05192e-14	3.96761e-12	0	23.0569	24.4228	22.0551	26.8463	23.1039	25.1778	9.21091	10.1278	9.11159	14.4131	12.5088	13.7122	23.1783	25.0427	9.48343	13.5447	17.8123	ENSMUSG00000012443	19	37376403	37421859	1	protein_coding
KIF13B	-0.835143	9.15539e-09	3.92e-07	0	-0.397572	0.0164437	0.118465	0	0.68443	6.77794e-05	0.000515906	0	1.14665	2.1567e-13	8.95107e-12	1	3.29017	4.14849	3.79545	1.74399	1.9634	2.39407	4.966	5.15036	7.4563	4.54359	3.85281	4.75895	3.7447	2.03382	5.85755	4.38512	4.0053	ENSMUSG00000060012	14	64652531	64806296	1	protein_coding
KIF14	-0.0209725	0.863712	0.944326	0	0.490202	0.00809768	0.0726096	0	-1.40722	8.93008e-21	5.24385e-19	-1	-0.81915	2.31567e-06	2.34319e-05	0	2.18573	2.87905	2.62062	2.00138	2.19141	2.71102	0.797995	1.49638	0.689089	3.58812	1.46184	0.896485	2.5618	2.30127	0.994488	1.98215	1.95993	ENSMUSG00000041498	1	136466343	136531511	1	protein_coding
KIF15	0.254834	0.0102127	0.0532961	0	0.591449	1.51264e-05	0.000541369	0	-1.00222	1.5875e-16	6.32274e-15	-1	-0.628534	2.85668e-07	3.61022e-06	0	8.98559	8.6109	7.73109	11.9458	11.4655	8.88705	4.71617	3.35787	3.26833	7.34686	5.57842	5.49012	8.44253	10.7661	3.78079	6.13847	7.28198	ENSMUSG00000036768	9	122951046	123018733	1	protein_coding
KIF18B	0.220705	0.0209375	0.09173	0	0.619148	1.37736e-05	0.000504307	0	-1.47384	1.2114e-33	1.76143e-31	-1	-1.03089	1.63969e-16	1.1647e-14	-1	11.9496	13.3558	14.0927	16.5516	15.5351	15.3158	4.46777	3.98303	4.84639	8.59314	6.52011	6.19991	13.1327	15.8008	4.4324	7.10439	10.1176	ENSMUSG00000051378	11	102905529	102925124	-1	protein_coding
KIF19A	NA	NA	NA	0	-0.175526	0.505257	0.802617	0	0.770615	0.04507	0.125823	0	1.02929	0.0138399	0.0446209	1	0.0706643	0.127479	0.0590609	0.0281884	0.0258753	0.0610545	0.28054	0.187476	0.25301	0.0724666	0.21278	0.177542	0.0857347	0.0383727	0.240342	0.154263	0.129678	ENSMUSG00000010021	11	114765388	114790739	1	protein_coding
KIF20A	0.0523049	0.563695	0.789368	0	0.456009	0.00017148	0.003859	0	-1.38492	2.46565e-46	8.36539e-44	-1	-0.94496	8.9507e-15	4.70331e-13	0	49.9225	53.9174	52.186	59.874	49.5406	55.9686	17.3405	19.5508	18.7815	30.3139	24.357	25.487	52.0086	55.1277	18.5576	26.7193	38.1033	ENSMUSG00000003779	18	34624624	34633265	1	protein_coding
KIF20B	0.0170663	0.867963	0.945698	0	0.520162	5.70422e-05	0.00157248	0	-1.23142	5.17166e-27	4.64461e-25	-1	-0.695192	2e-08	3.23335e-07	0	9.04438	9.63428	8.38871	10.2976	8.31967	9.22313	3.77342	3.81029	3.11226	5.89797	5.04275	5.1181	9.02246	9.28013	3.56532	5.35294	6.80521	ENSMUSG00000024795	19	34922358	34975731	1	protein_coding
KIF22	0.0829383	0.280366	0.547909	0	0.420443	9.20161e-05	0.0023059	0	-1.09486	3.04795e-35	5.03077e-33	-1	-0.730423	3.41874e-13	1.37139e-11	0	34.8171	35.714	35.5666	37.9144	36.0718	39.0396	15.3556	14.7809	15.9848	22.3778	21.9671	20.7456	35.3659	37.6753	15.3738	21.6968	27.5279	ENSMUSG00000030677	7	127027729	127042471	-1	protein_coding
KIF23	0.152465	0.0536644	0.18379	0	0.516219	2.41092e-07	1.69659e-05	0	-1.10071	7.26003e-37	1.31694e-34	-1	-0.712088	8.62151e-14	3.79748e-12	0	42.308	41.2117	37.9239	48.1012	46.1801	45.4306	19.9956	19.4279	18.4681	28.6663	27.9268	24.3447	40.4812	46.5706	19.2972	26.9793	33.3321	ENSMUSG00000032254	9	61915905	61946774	-1	protein_coding
KIF2C	0.107116	0.190675	0.432312	0	0.476164	7.68964e-05	0.00199143	0	-1.32266	1.73287e-43	4.40943e-41	-1	-0.919326	4.08567e-16	2.73969e-14	0	30.0975	34.4506	30.0051	36.2575	33.7017	33.5195	11.7352	11.7046	11.7319	19.0173	15.0749	16.6099	31.5177	34.4929	11.7239	16.9007	23.6588	ENSMUSG00000028678	4	117159639	117182639	-1	protein_coding
KIF4	0.270967	0.00073858	0.00649689	0	0.54883	1.38576e-05	0.000505727	0	-1.18841	6.67575e-33	9.12734e-31	-1	-0.871507	5.06898e-14	2.34176e-12	0	13.4932	14.283	13.2581	17.7092	14.9207	16.4142	5.12641	5.44648	5.76958	9.38272	8.31113	8.02793	13.6781	16.348	5.44749	8.57393	11.0119	ENSMUSG00000034311	X	100625737	100727214	1	protein_coding
KIF5C	-0.0676109	0.742872	0.886202	0	0.40104	0.0256056	0.160244	0	-1.20208	9.09272e-09	1.48474e-07	-1	-0.695994	0.0014075	0.00652078	0	1.48371	1.71697	1.30742	1.5596	1.80248	1.93939	0.684201	0.788972	0.56122	0.819145	0.823174	0.659445	1.5027	1.76716	0.678131	0.767255	1.17881	ENSMUSG00000026764	2	49619298	49774778	1	protein_coding
KIF9	-0.536312	0.0260859	0.108008	0	-0.170993	0.393329	0.731957	0	0.590458	0.0150398	0.0527666	0	1.06253	1.69342e-05	0.000138829	1	0.569728	0.615413	0.886788	0.486418	0.389729	0.410535	1.21733	1.01355	1.06214	0.846932	1.24648	1.0338	0.690643	0.428894	1.09767	1.0424	0.814904	ENSMUSG00000032489	9	110476958	110525179	1	protein_coding
KISS1R	-0.547669	0.0389393	0.145703	0	-0.178731	0.441517	0.76469	0	0.535526	0.052017	0.140426	0	1.01761	0.000859846	0.0042935	1	0.320726	0.328083	0.440791	0.169146	0.253505	0.203715	0.521456	0.526888	0.537545	0.482824	0.379216	0.533725	0.3632	0.208789	0.52863	0.465255	0.391468	ENSMUSG00000035773	10	79916971	79922273	1	protein_coding
KIT	-0.293106	0.260983	0.525301	0	1.105	3.48883e-05	0.00104665	1	-1.92093	2.3e-08	3.50383e-07	-1	-0.194687	0.520392	0.693611	0	0.609569	0.807734	0.962835	0.79238	0.342549	0.726137	0.249697	0.0607519	0.0970252	1.17448	0.600085	0.75604	0.793379	0.620355	0.135825	0.843535	0.598274	ENSMUSG00000005672	5	75574916	75656722	1	protein_coding
KLC3	0.401861	0.0322131	0.127152	0	1.27055	2e-09	2.47521e-07	1	-0.835405	0.000344683	0.00216043	0	0.1857	0.376853	0.566064	0	4.35047	3.27634	2.88639	4.64008	5.27913	4.21523	1.84164	2.06227	1.66372	5.8057	4.95952	3.57098	3.5044	4.71148	1.85588	4.77873	3.71262	ENSMUSG00000040714	7	19394437	19404104	-1	protein_coding
KLF11	-0.490488	0.00022556	0.00242118	0	-0.231366	0.107724	0.394096	0	0.827454	2.44405e-09	4.31381e-08	0	1.10471	4.72694e-14	2.18938e-12	1	2.76956	2.52541	2.26033	1.90798	1.80494	2.08939	4.33515	4.03507	4.83234	3.49929	3.35251	4.2845	2.51843	1.9341	4.40085	3.7121	3.14137	ENSMUSG00000020653	12	24651371	24662774	1	protein_coding
KLF14	NA	NA	NA	0	-0.901902	0.000825859	0.0131554	0	1.53819	5.74527e-05	0.000445258	1	1.23536	0.00229076	0.0098569	1	0.0437827	0.0117419	0.0780891	0	0	0.00919073	0.233311	0.210225	0.388894	0.0582727	0.0907845	0.0755301	0.0445379	0.00306358	0.277477	0.0748624	0.0999851	ENSMUSG00000073209	6	30956023	30959078	-1	protein_coding
KLF15	-1.3519	2.72197e-09	1.32553e-07	-1	-0.866981	1.06e-05	0.000411131	0	0.674599	0.00066374	0.0038385	0	1.23412	7.19751e-06	6.50403e-05	1	1.71687	1.98436	1.39279	0.336945	0.535447	0.670477	2.20615	2.94058	2.86756	1.45966	1.03033	1.52085	1.69801	0.51429	2.67143	1.33695	1.55517	ENSMUSG00000030087	6	90462576	90475238	1	protein_coding
KLF8	0.628202	2.3978e-05	0.000370704	0	0.827544	0.000557763	0.00981934	0	-1.14237	2.82146e-06	2.92706e-05	-1	-0.754303	0.000392365	0.00218845	0	1.04655	1.45177	2.01824	3.23346	2.61506	2.29984	0.502043	0.264208	0.448728	1.15195	2.31014	1.00512	1.50552	2.71612	0.404993	1.48907	1.52893	ENSMUSG00000041649	X	153237466	153396132	1	protein_coding
KLHL13	-0.598393	1.43686e-09	7.56388e-08	0	-0.321037	0.00842491	0.074499	0	0.843147	1.1244e-13	3.39376e-12	0	1.1305	1.12473e-22	2.22115e-20	1	15.1853	14.9183	13.1381	9.28992	8.69779	10.6719	23.1251	27.3004	24.7515	20.2488	18.9237	21.6734	14.4139	9.5532	25.059	20.282	17.327	ENSMUSG00000036782	X	23219271	23365082	-1	protein_coding
KLHL24	-0.609731	5.1567e-08	1.782e-06	0	-0.568527	3.13105e-05	0.00095992	0	1.10885	1.57684e-18	7.5825e-17	1	1.14655	1.48785e-17	1.3107e-15	1	4.72029	5.47386	4.92183	3.55966	2.94966	3.38714	9.32363	10.3574	11.91	6.49945	6.52521	8.13259	5.03866	3.29882	10.5303	7.05242	6.48006	ENSMUSG00000062901	16	20097554	20127744	1	protein_coding
KLHL29	-0.0504544	0.810885	0.920281	0	-1.01291	1.89283e-07	1.37266e-05	-1	0.591676	0.00713797	0.028654	0	-0.437588	0.0522789	0.130596	0	0.537225	0.701211	0.459875	0.621573	0.625619	0.401666	0.684566	0.944683	0.89592	0.376695	0.345662	0.411426	0.566104	0.549619	0.841723	0.377928	0.583843	ENSMUSG00000020627	12	5077472	5375682	-1	protein_coding
KLRD1	-0.493864	0.0809911	0.244642	0	0.595394	0.00906986	0.0779325	0	-1.95483	5.22926e-07	6.2947e-06	-1	-0.383759	0.320283	0.50611	0	0.720749	1.94145	3.57714	0.958173	1.35278	0.882941	0.213341	0	0	1.61194	0.412338	0.461301	2.07978	1.06463	0.0711137	0.828526	1.01101	ENSMUSG00000030165	6	129591782	129598775	1	protein_coding
KLRG2	1.11711	3.14e-07	8.61316e-06	1	0.626398	0.0149371	0.110838	0	-0.381636	0.189237	0.365103	0	-0.736671	0.00906134	0.0314002	0	0.682803	0.754587	0.784741	2.26449	1.69115	1.46115	0.495971	0.505709	0.729512	1.68798	0.986562	0.624879	0.74071	1.8056	0.577064	1.09981	1.05579	ENSMUSG00000071537	6	38625693	38637242	-1	protein_coding
KNG1	-0.637018	0.0234873	0.0999215	0	0.274437	0.2864	0.639951	0	-0.142834	0.65944	0.8109	0	1.04336	0.0035762	0.0143583	1	0.465732	0.781462	0.735704	0.35649	0.180632	0.464479	0.582049	0.680142	0.443173	0.903927	0.949497	0.641202	0.660966	0.333867	0.568455	0.831542	0.598707	ENSMUSG00000022875	16	23057865	23082068	1	protein_coding
KNG2	-0.959647	0.000211719	0.00230964	0	-0.0500224	0.836217	0.949876	0	0.379116	0.147444	0.306829	0	1.43478	7.58251e-06	6.80646e-05	1	0.963523	1.29839	1.20428	0.391753	0.429642	0.452664	1.2482	1.71462	1.38952	1.536	1.69263	0.915992	1.1554	0.424686	1.45078	1.38154	1.1031	ENSMUSG00000060459	16	22985854	23029101	-1	protein_coding
KNL1	0.153921	0.0929575	0.270694	0	0.610935	4.55341e-05	0.00130934	0	-1.32671	6.98357e-33	9.33912e-31	-1	-0.809372	1.13319e-08	1.92482e-07	0	13.0035	12.4132	11.3611	15.905	12.2137	13.5993	5.18963	5.51316	4.01483	8.05254	6.60708	7.32713	12.2593	13.906	4.90587	7.32892	9.60001	ENSMUSG00000027326	2	119047119	119105501	1	protein_coding
KNSTRN	0.119997	0.111015	0.306124	0	0.407233	0.000323898	0.00634034	0	-1.15245	9.09971e-33	1.18238e-30	-1	-0.841828	3.88023e-18	3.81047e-16	0	43.1819	44.4009	42.1081	42.8996	43.5139	45.7603	18.0598	18.1428	15.0091	25.3531	24.3911	22.4736	43.2303	44.0579	17.0706	24.0726	32.1078	ENSMUSG00000027331	2	118814003	118853957	1	protein_coding
KNTC1	0.255258	0.00521655	0.0316184	0	0.500656	0.000426924	0.00790259	0	-1.27858	2.26955e-29	2.4459e-27	-1	-0.988191	5.57645e-14	2.54998e-12	0	8.74077	9.32729	8.79216	10.8475	9.52463	10.133	2.78004	3.23731	3.37846	5.52714	5.11053	3.96668	8.95341	10.1684	3.13194	4.86812	6.78046	ENSMUSG00000029414	5	123749716	123821593	1	protein_coding
KRT15	-0.721036	0.00660444	0.038246	0	-0.437953	0.103433	0.384287	0	0.381795	0.313639	0.513602	0	1.0421	0.012872	0.0419595	1	0.417013	0.339535	0.190623	0	0.0550726	0.16095	0.461704	0.617848	0.305776	0.179613	0.232821	0.289806	0.315724	0.0720075	0.461776	0.23408	0.270897	ENSMUSG00000054146	11	100131758	100135928	-1	protein_coding
KRT222	NA	NA	NA	0	-0.0626872	0.814781	0.942605	0	1.1719	0.0026205	0.0123738	1	0.634741	0.120124	0.250465	0	0.0611093	0.0635734	0.0172584	0.122881	0.0985761	0.050896	0.098682	0.293312	0.133413	0.185673	0.125154	0.157581	0.0473137	0.0907844	0.175136	0.156136	0.117342	ENSMUSG00000035849	11	99232761	99244085	-1	protein_coding
KY	NA	NA	NA	0	-0.774986	0.00344561	0.0394574	0	1.54483	4.99398e-05	0.000392513	1	NA	NA	NA	0	0.0177415	0.139677	0.0112792	0	0	0.00464459	0.206515	0.127966	0.119075	0.0469408	0.00511498	0.0381106	0.0562326	0.0015482	0.151185	0.0300555	0.0597554	ENSMUSG00000035606	9	102505750	102546239	1	protein_coding
LAMA1	-0.802459	0.00156126	0.0119053	0	0.427283	0.112346	0.404601	0	-1.06708	0.000918354	0.00508928	-1	0.430264	0.217784	0.38839	0	0.528539	0.635557	0.221565	0.189058	0.271198	0.190867	0.192697	0.225865	0.0872182	0.485063	0.318826	0.104855	0.461887	0.217041	0.168593	0.302915	0.287609	ENSMUSG00000032796	17	67697265	67822645	1	protein_coding
LAMB3	0.711584	0.0112779	0.0572798	0	-0.614344	0.02054	0.137522	0	0.344659	0.353188	0.555852	0	-1.5397	6.3768e-05	0.000445212	-1	0.116952	0.219113	0.299507	0.502553	0.294436	0.232501	0.201102	0.345639	0.351508	0.123283	0.113739	0.132032	0.211857	0.343163	0.299416	0.123018	0.244364	ENSMUSG00000026639	1	193207699	193343878	1	protein_coding
LAMC3	1.01994	1.51109e-05	0.000249848	1	0.512174	0.032579	0.188337	0	-2.11892	2e-08	3.08426e-07	-1	-2.43602	1.68592e-14	8.43945e-13	-1	0.216952	0.182282	0.156962	0.6369	0.425508	0.371105	0.00680159	0.0212027	0.0107608	0.0584772	0.0388595	0.0631375	0.185399	0.477838	0.0129217	0.0534914	0.182412	ENSMUSG00000026840	2	31887291	31946539	1	protein_coding
LBP	-2.10593	6.71307e-32	8.10267e-29	-1	-1.59059	4.85944e-21	9.00509e-18	-1	1.66764	5.40739e-35	8.61468e-33	1	2.13076	1.23606e-20	1.77706e-18	1	13.1429	15.3324	18.2299	2.99675	1.79745	4.80513	38.2419	52.9524	48.1268	13.9251	16.5177	19.2791	15.5684	3.19978	46.4404	16.574	20.4456	ENSMUSG00000016024	2	158306493	158332852	1	protein_coding
LCE1G	0.989982	0.000236042	0.00251967	0	NA	NA	NA	0	NA	NA	NA	0	-1.96078	2.75e-06	2.75014e-05	-1	0.103644	0.0478683	0.0890575	1.30816	1.43251	0.220602	0	0.041142	0	0	0	0.033891	0.0801899	0.987091	0.013714	0.011297	0.273073	ENSMUSG00000027919	3	92750148	92752338	-1	protein_coding
LDB2	-1.29055	9.10767e-10	5.06255e-08	-1	-1.24787	5.54326e-09	6.24666e-07	-1	1.69857	1.22143e-28	1.26428e-26	1	1.5313	1.36479e-07	1.85648e-06	1	6.01692	6.62165	4.74218	1.37329	2.12611	3.09045	15.7972	16.1221	19.4896	4.18436	4.21771	8.37706	5.79358	2.19662	17.1363	5.59304	7.67989	ENSMUSG00000039706	5	44472132	44799680	-1	protein_coding
LEF1	0.73804	0.00354759	0.0232353	0	0.196155	0.453666	0.771746	0	-0.745712	0.0202469	0.0668298	0	-1.39839	2.41574e-06	2.43894e-05	-1	1.04777	0.489767	0.770493	2.48072	1.51563	1.01269	0.332724	0.663544	0.382136	1.22974	0.348593	0.403029	0.769343	1.66968	0.459468	0.660454	0.889736	ENSMUSG00000027985	3	131110471	131224356	1	protein_coding
LEPR	1.26819	3.10886e-15	5.36056e-13	1	1.03101	3.47144e-06	0.000160824	1	-1.40193	1.57698e-20	9.14297e-19	-1	-1.20787	0.00033684	0.00191243	-1	3.86592	3.73134	5.2142	15.5526	10.0315	8.29064	1.55628	1.51227	1.29505	4.88475	3.76086	2.47884	4.27049	11.2916	1.45453	3.70815	5.18119	ENSMUSG00000057722	4	101717404	101815352	1	protein_coding
LGALS3BP	-0.929326	0.000984498	0.0081951	0	-0.227417	0.0629719	0.28442	0	0.665797	2.01819e-06	2.14973e-05	0	1.5921	1.29706e-05	0.000109691	1	132.41	120.823	176.16	31.6811	29.8167	73.6542	226.061	211.885	219.701	184.514	161.168	217.185	143.131	45.0507	219.216	187.622	148.755	ENSMUSG00000033880	11	118392751	118402092	-1	protein_coding
LGALS9	-0.698649	3.74388e-06	7.47803e-05	0	0.0795296	0.432834	0.759486	0	0.334469	0.00272021	0.0127787	0	1.14558	4.08681e-12	1.35506e-10	1	98.8518	94.7478	114.848	52.5765	53.5326	79.4381	127.03	127.672	113.545	132.222	138.04	131.813	102.816	61.8491	122.749	134.025	105.36	ENSMUSG00000001123	11	78962974	78984946	-1	protein_coding
LGI2	-2.27846	2.34625e-27	2.20261e-24	-1	-1.47727	2.59049e-11	5.08284e-09	-1	1.3494	4.11916e-23	2.94793e-21	1	1.88258	2e-09	3.98312e-08	1	1.79084	2.2389	1.87111	0.1938	0.243655	0.443964	4.84113	4.44865	5.35629	0.760991	1.225	2.08343	1.96695	0.293806	4.88202	1.35647	2.12481	ENSMUSG00000039252	5	52533517	52566462	-1	protein_coding
LGI3	-0.737699	0.00306183	0.0206873	0	-0.263772	0.271361	0.626164	0	0.654417	0.00955521	0.0365319	0	1.16662	0.000156982	0.000982285	1	0.444776	0.472414	0.491713	0.229321	0.236783	0.246579	0.894668	0.67501	0.647801	0.357236	0.705772	0.68342	0.469634	0.237561	0.73916	0.582143	0.507124	ENSMUSG00000033595	14	70530821	70538323	1	protein_coding
LGI4	-0.774541	0.00619142	0.0363525	0	-1.21307	6.32126e-07	3.90366e-05	-1	1.41746	1.00801e-07	1.38129e-06	1	0.952432	0.0142101	0.0456018	0	0.301992	0.285605	0.6856	0.0236801	0.0693991	0.385662	1.67933	1.05613	2.42621	0.138348	0.314623	0.380889	0.424399	0.15958	1.72056	0.277953	0.645622	ENSMUSG00000036560	7	31059342	31070935	1	protein_coding
LGR5	-1.15774	3.56947e-05	0.000517298	-1	-0.908559	1.84213e-06	9.48244e-05	0	1.57714	1.07102e-33	1.56978e-31	1	1.96093	2.20667e-06	2.23793e-05	1	11.8184	13.4804	10.6142	0.893147	0.814298	2.87954	30.5259	32.1108	39.8931	11.8156	14.2851	23.6903	11.971	1.529	34.1766	16.597	16.0684	ENSMUSG00000020140	10	115450311	115587780	-1	protein_coding
LGR6	1.70184	1.508e-09	7.88921e-08	1	0.731383	0.00568267	0.0565486	0	-1.50735	1.7824e-06	1.92544e-05	-1	-2.7382	1.47638e-13	6.30213e-12	-1	0.707898	0.557849	0.512579	7.50471	5.49372	2.13408	0.0807664	0.139262	0.147697	0.430264	0.340844	0.246642	0.592775	5.04417	0.122575	0.33925	1.52469	ENSMUSG00000042793	1	134983301	135105276	-1	protein_coding
LHFPL1	-0.215937	0.442081	0.701547	0	-0.226034	0.33916	0.688095	0	1.09578	0.00021613	0.00143781	1	1.13302	0.000632295	0.00329396	1	0.414418	0.363169	0.392243	0.169472	0.335072	0.704286	0.905817	0.956121	0.92862	0.670143	0.873756	0.82865	0.389943	0.402943	0.930186	0.79085	0.628481	ENSMUSG00000041700	X	145290359	145349089	-1	protein_coding
LHFPL4	0.272284	0.282591	0.550204	0	-0.366072	0.167492	0.502507	0	-0.264616	0.405653	0.607951	0	-1.09033	0.000536887	0.00286548	-1	0.66206	0.421387	0.639084	1.10376	0.790236	0.690017	0.314288	0.363285	0.528986	0.346463	0.2335	0.38509	0.574177	0.861338	0.402186	0.321684	0.539846	ENSMUSG00000042873	6	113168090	113195384	-1	protein_coding
LHX8	-1.14836	3.59563e-05	0.000520196	-1	-1.29036	1.67345e-07	1.2572e-05	-1	0.753068	0.0117998	0.0433496	0	0.762255	0.0368235	0.0986369	0	1.16566	2.15243	1.02507	0.575213	0.199215	0.423319	1.66694	3.4035	2.30249	1.09087	0.650545	0.941477	1.44772	0.399249	2.45764	0.894297	1.29973	ENSMUSG00000096225	3	154306294	154330659	-1	protein_coding
LIG1	-0.0225931	0.798866	0.914311	0	0.412494	0.000825854	0.0131554	0	-1.01957	8.35621e-26	6.92733e-24	-1	-0.552173	3.73957e-06	3.60535e-05	0	20.6681	20.1674	18.5212	19.5879	18.5412	20.663	10.6168	9.54093	8.68201	13.4664	12.5842	11.9064	19.7856	19.5974	9.61325	12.6523	15.4121	ENSMUSG00000056394	7	13277283	13311433	1	protein_coding
LILRB4A	0.25907	0.0363528	0.138555	0	0.632405	0.000939963	0.0146374	0	0.716328	0.000292412	0.00187449	0	1.21313	1.36429e-16	9.92618e-15	1	5.0059	10.3129	5.2856	9.47176	3.83302	9.5893	6.61474	12.1965	5.62088	10.4772	7.13764	13.7953	6.86813	7.63136	8.14404	10.47	8.27839	ENSMUSG00000062593	10	51480679	51496613	1	protein_coding
LIMCH1	-0.301843	0.0578607	0.192391	0	-0.7879	1.89547e-07	1.37266e-05	0	1.03282	2.1e-08	3.22133e-07	1	0.565644	8.86716e-06	7.84211e-05	0	3.46584	3.92312	2.16082	2.83472	2.758	2.64232	5.78412	6.9526	7.67886	3.19796	3.296	3.91375	3.18326	2.74501	6.80519	3.46924	4.05068	ENSMUSG00000037736	5	66745827	67057158	1	protein_coding
LINGO2	1.03552	0.000253229	0.00266111	1	0.374003	0.148576	0.473254	0	-0.0899132	0.817108	0.91019	0	-0.815681	0.0243173	0.0710377	0	0.286706	0.152176	0.0808666	0.749827	0.545209	0.21877	0.297196	0.182108	0.293106	1.02273	0.259332	0.287094	0.17325	0.504602	0.25747	0.523052	0.364593	ENSMUSG00000045083	4	35706647	36951747	-1	protein_coding
LIPG	0.22006	0.328208	0.597829	0	1.02975	8.71092e-05	0.00220456	1	-1.05695	0.00199888	0.00983391	-1	0.00307938	0.989327	0.994473	0	0.606502	0.391743	0.576817	0.798455	0.533056	0.635969	0.31286	0.159085	0.0671133	0.647865	0.618639	0.573674	0.525021	0.655827	0.179686	0.613393	0.493482	ENSMUSG00000053846	18	74939322	74961263	-1	protein_coding
LIX1	-0.425948	0.132106	0.342125	0	-0.271516	0.312131	0.665486	0	0.887901	0.0114662	0.042351	0	1.12623	0.00426739	0.016621	1	0.266319	0.235652	0.222372	0.117351	0.0829293	0.24644	0.455047	0.897022	0.244463	0.222533	0.408992	0.495317	0.241448	0.148907	0.532177	0.375614	0.324536	ENSMUSG00000047786	17	17402672	17459387	1	protein_coding
LMCD1	-0.683711	9.656e-06	0.000170498	0	-0.147378	0.304099	0.658003	0	0.677757	7.14515e-07	8.32207e-06	0	1.23691	1.97528e-12	6.97401e-11	1	12.4446	14.5891	12.8563	7.26311	6.72264	10.1506	18.3998	23.6964	18.7649	16.4341	18.8957	20.8922	13.2967	8.04545	20.287	18.7407	15.0925	ENSMUSG00000057604	6	112273758	112330425	1	protein_coding
LMO4	-0.90972	3.09915e-14	4.32806e-12	0	-0.489981	0.00356542	0.0405621	0	0.728341	8.90358e-15	2.93914e-13	0	1.09444	1.52585e-08	2.52264e-07	1	37.3589	40.5575	38.9682	16.4213	21.5491	22.3091	61.6777	65.5297	57.9678	31.4517	52.2112	46.6148	38.9615	20.0932	61.7251	43.4259	41.0514	ENSMUSG00000028266	3	144188530	144205220	-1	protein_coding
LNX1	-0.59596	0.033939	0.132052	0	-0.285623	0.222989	0.574721	0	0.524533	0.0828301	0.200799	0	1.03938	0.00235083	0.0100811	1	0.724024	1.29711	1.13711	0.52408	0.597675	0.826802	1.34978	1.64074	1.45784	1.04339	1.22792	1.20428	1.05275	0.649519	1.48279	1.15853	1.0859	ENSMUSG00000029228	5	74592447	74702912	-1	protein_coding
LOCKD	0.161581	0.433706	0.694735	0	-0.358073	0.13414	0.447075	0	-0.697871	0.00447152	0.0194452	0	-1.30649	2.29576e-07	2.96174e-06	-1	9.49902	6.55398	8.02838	7.18928	10.7597	10.013	3.86886	4.65781	3.00531	2.07732	2.63675	1.86481	8.02713	9.32066	3.84399	2.19296	5.84619	ENSMUSG00000098318	6	134929092	134956798	1	lincRNA
LOR	1.16727	1.55336e-08	6.28e-07	1	0.723584	0.00544697	0.0551032	0	-0.847623	0.00962225	0.0367652	0	-1.2294	2.34168e-08	3.73732e-07	-1	1.125	0.728853	0.911275	2.83042	2.23383	2.37052	0.572273	0.398548	0.216642	1.08637	0.911001	0.809974	0.921709	2.47826	0.395821	0.935782	1.18289	ENSMUSG00000043165	3	92080271	92083142	-1	protein_coding
LOXL4	0.552861	8.28564e-05	0.00104642	0	0.881722	6.32186e-07	3.90366e-05	0	-1.08478	2.14283e-16	8.37073e-15	-1	-0.64906	0.000763397	0.00387652	0	5.34037	6.04248	5.69378	10.2801	8.92012	6.77781	2.3606	2.3264	2.81379	6.56991	4.83606	4.01343	5.69221	8.65934	2.50026	5.1398	5.4979	ENSMUSG00000025185	19	42593982	42612813	-1	protein_coding
LPIN1	-0.4458	0.000866657	0.00737772	0	0.26236	0.0225591	0.146736	0	0.357964	0.000195575	0.00131443	0	1.08569	2.99807e-12	1.03215e-10	1	6.27034	6.76923	6.02209	4.24195	4.03448	5.63894	8.05672	7.74473	7.45763	10.7144	8.75881	9.32963	6.35389	4.63846	7.75303	9.60095	7.08658	ENSMUSG00000020593	12	16535669	16589770	-1	protein_coding
LPL	-1.64853	8.37707e-25	5.66223e-22	-1	-1.6539	2.73906e-16	1.82728e-13	-1	1.52911	2.35849e-36	4.11522e-34	1	1.12481	0.000693529	0.00356301	1	31.7767	36.181	30.1313	8.58783	7.13831	12.447	74.802	98.2626	93.9433	18.0953	17.7548	36.2367	32.6963	9.39105	89.0026	24.0289	38.7797	ENSMUSG00000015568	8	68880491	68907448	1	protein_coding
LRP2	0.820015	3.42077e-05	0.000497882	0	0.552653	0.0326117	0.188396	0	-0.814927	0.00861622	0.0336369	0	-1.00563	1.19601e-05	0.000102107	-1	0.244605	0.252574	0.274984	0.67138	0.47943	0.351008	0.0479104	0.306439	0.209175	0.237529	0.218075	0.181153	0.257388	0.500606	0.187841	0.212252	0.289522	ENSMUSG00000027070	2	69424340	69586065	-1	protein_coding
LRP8	0.0423873	0.718133	0.873526	0	0.955354	1.11668e-07	8.86855e-06	0	-1.55425	1.40211e-39	2.85422e-37	-1	-0.494626	0.00974692	0.0332818	0	16.3675	17.7966	17.9136	15.5311	18.248	20.8991	4.80902	4.27067	6.78771	15.5159	11.2966	8.78251	17.3592	18.2261	5.28913	11.865	13.1849	ENSMUSG00000028613	4	107802261	107876840	1	protein_coding
LRR1	0.234308	0.0998936	0.284463	0	0.559314	0.0090678	0.0779325	0	-1.2053	3.50033e-09	6.07287e-08	-1	-0.804996	9.49761e-06	8.33813e-05	0	3.84694	3.78949	3.84077	4.55656	4.82707	4.44613	1.778	1.42689	1.17112	2.57237	2.82865	2.12137	3.82573	4.60992	1.45867	2.50746	3.10045	ENSMUSG00000034883	12	69168814	69179010	1	protein_coding
LRRC29	-0.576464	0.0320026	0.126581	0	0.0373845	0.8863	0.966826	0	0.259524	0.429652	0.630691	0	1.05639	0.000984851	0.00481799	1	0.576944	0.596573	0.450958	0.237777	0.39681	0.198396	0.655423	0.290652	0.93069	0.506402	0.710761	0.645889	0.541492	0.277661	0.625588	0.621017	0.51644	ENSMUSG00000041679	8	105312265	105326278	-1	protein_coding
LRRC4	0.0584189	0.832855	0.931039	0	-0.153977	0.568111	0.834935	0	1.01149	0.0070544	0.0284015	1	0.775487	0.049789	0.125668	0	0.109967	0.0980361	0.0957138	0.0691697	0.123024	0.115875	0.222096	0.131907	0.211604	0.155622	0.132115	0.224287	0.101239	0.10269	0.188536	0.170675	0.140785	ENSMUSG00000049939	6	28661831	28831747	-1	protein_coding
LRRC4C	1.29748	1.01e-07	3.20077e-06	1	0.188749	0.484104	0.791042	0	-0.333553	0.305832	0.504942	0	-1.37838	5.66135e-05	0.000400867	-1	0.935556	0.579771	1.03348	2.00427	1.72569	0.831856	0.302545	0.737606	0.983903	1.11508	0.8929	0.160001	0.849602	1.52061	0.674685	0.72266	0.941888	ENSMUSG00000050587	2	96318169	97631666	1	protein_coding
LRRC8D	1.17316	1.78863e-14	2.72291e-12	1	1.04627	5.4657e-09	6.20116e-07	1	-0.626659	1.1883e-07	1.61027e-06	0	-0.653985	0.00207519	0.00906803	0	9.0914	6.54455	7.46831	24.4411	20.5965	15.6272	4.94457	4.79877	5.10947	14.0535	10.349	8.21347	7.70142	20.2216	4.95094	10.872	10.9365	ENSMUSG00000046079	5	105699969	105832436	1	protein_coding
LRRC8E	-0.0263236	0.891319	0.9558	0	0.425439	0.104238	0.386413	0	-1.41022	6e-08	8.52924e-07	-1	-0.764638	0.00828878	0.0291731	0	0.88828	1.02739	0.719917	0.754813	0.922717	0.92532	0.260209	0.33314	0.264562	0.701365	0.380388	0.283988	0.878529	0.867617	0.28597	0.455247	0.621841	ENSMUSG00000046589	8	4226827	4237470	1	protein_coding
LRRN3	-0.194412	0.254265	0.517472	0	-1.19221	7.21755e-11	1.32279e-08	-1	1.80277	3.29755e-22	2.23757e-20	1	0.729426	0.000146679	0.000924578	0	2.76936	3.12693	2.80062	3.13405	1.89426	2.66834	8.49935	13.8629	8.74531	3.61701	3.89625	4.76786	2.89897	2.56555	10.3692	4.09371	4.98185	ENSMUSG00000036295	12	41451673	41485751	-1	protein_coding
LRRN4CL	-0.338482	0.0536778	0.183799	0	-1.00902	3.75029e-09	4.46767e-07	-1	2.09431	1.33591e-54	6.44086e-52	1	1.31005	2e-09	3.95862e-08	1	6.60715	5.50142	6.57377	5.47305	3.42757	5.78285	23.3979	24.6075	30.2571	11.9753	9.11006	15.5167	6.22745	4.89449	26.0875	12.2007	12.3525	ENSMUSG00000071656	19	8850785	8853909	1	protein_coding
LRRTM1	0.366642	0.165552	0.394655	0	-0.583343	0.030475	0.179852	0	1.31731	0.000611799	0.00358108	1	-0.0242128	0.952999	0.975526	0	0.045345	0.0870224	0.056388	0.158118	0.0412689	0.168382	0.286979	0.336538	0.53214	0.129622	0.111798	0.113951	0.0629185	0.12259	0.385219	0.118457	0.172296	ENSMUSG00000060780	6	77242689	77257791	1	protein_coding
LTB	-0.379863	0.17157	0.40469	0	0.398305	0.11202	0.404149	0	-1.75161	3.16107e-06	3.24085e-05	-1	-0.64289	0.0999708	0.21745	0	0.638643	2.01596	2.43861	1.42449	1.18399	0.826898	0.37873	0.124545	0.215084	1.07481	0.452976	0.210602	1.69774	1.14513	0.239453	0.579463	0.915445	ENSMUSG00000024399	17	35194439	35196320	1	protein_coding
LTBP1	0.996527	1.24772e-21	6.58873e-19	0	1.18554	8.78857e-14	3.25415e-11	1	-1.04292	1.07299e-20	6.26059e-19	-1	-0.742293	6.14188e-06	5.64293e-05	0	69.2027	58.2326	68.9138	152.932	126.576	128.651	32.1431	27.278	30.5874	96.5573	67.6687	61.3496	65.4497	136.053	30.0028	75.1919	76.6744	ENSMUSG00000001870	17	75005568	75392512	1	protein_coding
LUM	-0.981325	0.000451701	0.00434425	0	-0.668434	1.76672e-05	0.000612585	0	1.55415	1.01099e-52	4.51766e-50	1	1.83786	8.90743e-07	9.93024e-06	1	778.377	639.497	783.723	158.655	156.539	376.696	2029.96	2062.32	2131.58	976.171	1237.48	1630.25	733.866	230.63	2074.62	1281.3	1080.1	ENSMUSG00000036446	10	97565501	97572703	1	protein_coding
LURAP1L	0.461231	0.00021654	0.00235463	0	0.194642	0.296049	0.650527	0	-0.906544	3.29961e-06	3.36035e-05	0	-1.1899	1.01692e-20	1.48578e-18	-1	7.46944	9.922	7.90382	13.2163	11.9446	10.8986	3.54038	5.44682	3.15069	5.43505	4.78477	4.41551	8.43175	12.0198	4.04596	4.87844	7.344	ENSMUSG00000048706	4	80910646	80955628	1	protein_coding
LVRN	NA	NA	NA	0	-1.44449	7.81676e-08	6.486e-06	-1	1.45107	8.29948e-05	0.000618471	1	NA	NA	NA	0	0.0994024	0.0777076	0.0211015	0.0150881	0.0226185	0.00869207	0.301086	0.318237	0.27171	0.0110177	0.0477171	0.0158711	0.0660705	0.0154662	0.297011	0.0248686	0.100854	ENSMUSG00000024481	18	46850039	46905446	1	protein_coding
LY6D	-0.22306	0.422866	0.686659	0	NA	NA	NA	0	-1.1094	0.00365908	0.0164228	-1	-0.60217	0.144915	0.287383	0	0.414669	1.55517	1.9103	0.443797	1.62982	0.493403	0.378673	0	0	0.453001	0.420623	0.365422	1.29338	0.855673	0.126224	0.413015	0.672073	ENSMUSG00000034634	15	74762056	74763620	-1	protein_coding
LY6E	-0.824102	3.03846e-08	1.1235e-06	0	0.110776	0.448016	0.76897	0	0.696388	9.00316e-06	8.3013e-05	0	1.68956	1.12894e-27	4.14043e-25	1	196.582	179.208	253.995	95.2906	118.214	133.453	380.452	330.378	274.945	316.978	399.357	387.293	209.928	115.653	328.592	367.876	255.512	ENSMUSG00000022587	15	74955051	74959905	1	protein_coding
LY6H	NA	NA	NA	0	-0.849726	0.00095137	0.01476	0	1.98899	3.18206e-07	3.98758e-06	1	NA	NA	NA	0	0.141916	0	0.0457454	0	0	0	0.886203	2.14288	0.657516	0	0.203333	0.325325	0.0625538	0	1.22887	0.176219	0.36691	ENSMUSG00000022577	15	75551268	75567255	-1	protein_coding
LY6I	-0.524918	0.0548664	0.18604	0	NA	NA	NA	0	-1.04047	0.0071075	0.0285813	-1	-0.39692	0.342813	0.530636	0	1.23574	1.02021	2.84326	0.887421	0.368989	1.23906	1.13523	1.36128	0.878004	0.825222	1.00022	1.07928	1.69974	0.831823	1.12484	0.968241	1.15616	ENSMUSG00000022586	15	74979534	74983430	-1	protein_coding
LY9	-0.0890993	0.721333	0.874584	0	0.315071	0.140597	0.458342	0	0.538433	0.0460915	0.128004	0	1.0403	3.79397e-05	0.000281508	1	0.542709	0.639762	0.861635	0.800392	0.535197	0.552407	1.00243	0.931063	0.826136	1.19687	1.10857	1.62547	0.681369	0.629332	0.919876	1.3103	0.88522	ENSMUSG00000004707	1	171588624	171607410	-1	protein_coding
LYZ1	-0.2364	0.370705	0.639985	0	0.296581	0.222966	0.574721	0	-1.0479	0.00342816	0.0155156	-1	-0.240816	0.470896	0.653372	0	2.81126	7.1508	7.52752	5.98066	3.29284	4.00693	6.41133	4.38526	2.7919	6.05932	5.02178	7.35695	5.82986	4.42681	4.5295	6.14602	5.23305	ENSMUSG00000069515	10	117287796	117292868	-1	protein_coding
LYZ2	0.0329418	0.817973	0.923407	0	0.296237	0.142542	0.461345	0	0.699567	0.000180453	0.00122221	0	1.01548	3.54455e-07	4.38457e-06	1	286.785	267.852	285.939	283.496	224.731	369.029	584.407	428.785	303.212	479.767	510.24	770.496	280.192	292.419	438.801	586.834	399.562	ENSMUSG00000069516	10	117277334	117282274	-1	protein_coding
LZTS1	-0.686377	0.00621211	0.0364487	0	-0.129748	0.600553	0.852342	0	0.433554	0.0864011	0.207356	0	1.02872	0.00162404	0.00738317	1	0.368383	0.331976	0.491229	0.178345	0.469817	0.27481	0.683924	0.355401	0.45823	0.226748	0.501075	0.528744	0.397196	0.307657	0.499185	0.418856	0.405724	ENSMUSG00000036306	8	69132669	69184225	-1	protein_coding
MAB21L2	-1.52073	2.82559e-08	1.05814e-06	-1	-0.768517	0.00139988	0.01987	0	0.0958755	0.765337	0.882469	0	1.29369	3.24363e-05	0.000244921	1	1.11244	3.02742	1.2409	0.441676	0.344271	0.397451	1.47693	2.97155	1.62797	1.13574	0.76233	0.924455	1.79359	0.394466	2.02548	0.940842	1.28859	ENSMUSG00000057777	3	86545581	86548629	-1	protein_coding
MACROD1	-0.663559	0.000554677	0.00514996	0	-0.703201	0.000180645	0.0040278	0	1.08893	9.18847e-12	2.23265e-10	1	1.00013	3.30843e-05	0.000249186	1	4.14844	4.96546	4.69213	2.25637	2.58434	3.22951	8.64378	9.60839	9.53878	4.02173	4.94848	7.01535	4.60201	2.69007	9.26365	5.32852	5.47106	ENSMUSG00000036278	19	7056768	7198061	1	protein_coding
MAFB	-1.32934	2.7127e-16	5.80244e-14	-1	-0.365123	0.00333588	0.0385557	0	0.363924	0.0121794	0.0445119	0	1.40602	9.76081e-18	8.85917e-16	1	5.85061	7.66749	8.06484	2.48999	2.25246	3.20167	8.3652	9.33166	8.87299	7.70401	6.77755	6.34496	7.19431	2.64804	8.85662	6.94217	6.41029	ENSMUSG00000074622	2	160363703	160367065	-1	protein_coding
MAFF	0.837119	8.0116e-07	1.96203e-05	0	0.163794	0.302381	0.656911	0	-0.637363	6.54825e-07	7.69041e-06	0	-1.30071	2.38277e-10	5.7247e-09	-1	8.23314	9.12697	9.14522	22.7725	16.7555	12.1282	5.16139	5.39119	5.34527	7.50636	5.77379	5.31912	8.83511	17.2187	5.29928	6.19976	9.38822	ENSMUSG00000042622	15	79347541	79359072	1	protein_coding
MAL2	0.153332	0.481392	0.730491	0	-0.546746	0.000768895	0.0124987	0	1.05263	1.35945e-06	1.5104e-05	1	0.34789	0.0725711	0.169069	0	1.6123	0.886691	1.01508	1.24094	1.59988	1.22394	2.59753	2.37772	2.44186	1.81223	1.66669	1.52791	1.17136	1.35492	2.47237	1.66894	1.6669	ENSMUSG00000024479	15	54571366	54602846	1	protein_coding
MAMDC2	-0.912368	8.1176e-12	7.14433e-10	0	-0.895414	5.27746e-13	1.66071e-10	0	1.13487	2.62483e-17	1.13687e-15	1	1.17644	2.72647e-20	3.71192e-18	1	3.7057	4.36637	4.32348	2.13283	2.1761	2.08186	7.88092	9.54939	8.62187	4.76773	4.47167	4.70152	4.13185	2.13026	8.68406	4.64697	4.89829	ENSMUSG00000033207	19	23302609	23448322	-1	protein_coding
MAMSTR	-1.10329	6.54287e-06	0.000122167	-1	-0.390965	0.0424988	0.222626	0	0.197735	0.221687	0.407318	0	1.02739	0.000866477	0.0043206	1	5.00784	3.72639	3.97428	0.870787	0.944607	3.07421	4.60055	3.50102	4.44586	2.29286	3.1269	4.18004	4.23617	1.62987	4.18248	3.19993	3.31211	ENSMUSG00000042918	7	45639977	45646521	1	protein_coding
MANSC1	-0.366353	0.187663	0.428183	0	-0.431188	0.0724878	0.310545	0	1.03268	0.000588872	0.00346347	1	1.04968	0.00124773	0.00588374	1	0.298866	0.525867	0.27858	0.189314	0.256253	0.277897	0.958362	0.799621	0.69112	0.506823	0.449901	0.728878	0.367771	0.241155	0.816368	0.561867	0.49679	ENSMUSG00000032718	6	134609207	134632488	-1	protein_coding
MAOB	-1.15555	2.13682e-07	6.14754e-06	-1	-1.49532	2.29306e-19	2.54958e-16	-1	1.20528	2.68919e-10	5.36111e-09	1	0.953905	0.000100708	0.000668075	0	2.3034	3.38258	2.80199	1.01418	0.714252	1.57361	5.26694	7.34367	5.99912	1.98256	1.99558	2.5053	2.82932	1.10068	6.20324	2.16115	3.0736	ENSMUSG00000040147	X	16709282	16817366	-1	protein_coding
MARCH1	-0.392887	0.145894	0.364261	0	0.960493	0.000369393	0.00707318	0	-1.12344	0.00254995	0.0120967	-1	0.722397	0.0262867	0.0753906	0	0.232013	0.33301	0.399541	0.32021	0.251176	0.125159	0.176882	0.0593201	0.0253486	0.442667	0.329175	0.357099	0.321521	0.232182	0.0871836	0.376314	0.2543	ENSMUSG00000036469	8	65617900	66471637	1	protein_coding
MASP1	0.791426	1.16207e-11	1e-09	0	1.08272	9.11865e-12	2.05764e-09	1	-0.522583	2.38257e-05	0.000202088	0	-0.147751	0.369483	0.558309	0	22.4328	18.3826	21.0725	43.7945	32.9281	34.9308	14.8233	11.678	13.8187	39.698	26.2298	29.0124	20.6293	37.2178	13.44	31.6467	25.7335	ENSMUSG00000022887	16	23451785	23520590	-1	protein_coding
MATN2	-1.16748	3.02259e-14	4.25631e-12	-1	-0.474532	0.000278136	0.00562955	0	0.639102	1.53347e-07	2.03732e-06	0	1.36159	2.90202e-14	1.39073e-12	1	48.766	56.1891	52.7863	19.9697	17.437	29.0179	66.236	84.1678	84.5414	58.2503	49.9804	61.7638	52.5805	22.1415	78.3151	56.6648	52.4255	ENSMUSG00000022324	15	34306680	34436242	1	protein_coding
MATN4	-1.85308	2.17616e-11	1.70244e-09	-1	-1.30892	1.63845e-09	2.13485e-07	-1	2.98038	6.1986e-123	3.78549e-119	1	2.86742	5.96504e-13	2.2808e-11	1	17.4283	19.09	17.4019	1.42248	1.35726	3.47988	119.732	157.584	158.767	24.6138	53.0075	63.8398	17.9734	2.08654	145.361	47.1537	53.1437	ENSMUSG00000016995	2	164389393	164405160	-1	protein_coding
MCF2L	1.00502	8.48717e-11	5.9019e-09	1	0.653506	0.000791867	0.0127602	0	-0.351537	0.0868671	0.20812	0	-0.655532	0.000174768	0.0010819	0	1.81258	1.86821	1.70979	4.00765	4.7861	2.89971	1.00999	1.38242	1.48685	2.14622	2.66946	2.08212	1.79686	3.89782	1.29309	2.29927	2.32176	ENSMUSG00000031442	8	12873806	13020905	1	protein_coding
MCM10	0.37851	5.12413e-05	0.000691594	0	0.546335	8.62413e-05	0.00219432	0	-1.17565	4.40599e-22	2.94606e-20	-1	-0.972234	2.6863e-16	1.83557e-14	0	7.98263	8.71576	8.81483	10.8744	10.3699	9.58101	3.96766	3.23456	3.0957	5.70813	4.62445	5.05457	8.50441	10.2751	3.43264	5.12905	6.8353	ENSMUSG00000026669	2	4989714	5012791	-1	protein_coding
MCM5	0.266053	0.00119818	0.00965517	0	0.562155	2.86584e-06	0.000138541	0	-1.16588	5.169e-31	6.07059e-29	-1	-0.835908	2.03521e-14	1.00757e-12	0	39.3411	45.2777	41.1725	53.5732	51.0967	50.449	17.0133	16.6373	18.8957	30.8147	25.538	24.7766	41.9304	51.7063	17.5154	27.0431	34.5488	ENSMUSG00000005410	8	75109569	75128439	1	protein_coding
MCPT8	0.853399	0.000204827	0.00224605	0	0.653611	0.0124168	0.0975449	0	-1.48958	5.51255e-05	0.000429402	-1	-1.31818	3.24892e-05	0.000245218	-1	1.49169	1.33125	1.77773	3.64094	3.02039	3.30374	0.271184	0.454972	0.0775351	1.43399	1.1808	0.489431	1.53356	3.32169	0.267897	1.03474	1.53947	ENSMUSG00000022157	14	56082166	56085216	-1	protein_coding
MCTP2	0.428812	0.0741998	0.229681	0	0.627307	0.0178294	0.125256	0	-1.00639	0.00259161	0.0122638	-1	-0.720315	0.00827628	0.0291348	0	0.241067	0.487851	0.300775	0.574016	0.358328	0.565524	0.16275	0.15691	0.186279	0.327568	0.56193	0.193126	0.343231	0.499289	0.168646	0.360875	0.34301	ENSMUSG00000032776	7	72077830	72306608	-1	protein_coding
MDK	-1.05889	4.90633e-09	2.21e-07	-1	-0.747108	0.00483179	0.0508741	0	1.87563	9.22563e-25	7.317e-23	1	1.6977	1e-09	2.16134e-08	1	26.488	20.9513	19.3615	7.06004	11.042	11.0791	87.8587	96.5712	62.0946	19.7018	51.1564	35.3918	22.2669	9.72705	82.1748	35.4167	37.3964	ENSMUSG00000027239	2	91929805	91932297	-1	protein_coding
MEFV	-0.474597	0.0945594	0.27399	0	0.364949	0.0731123	0.312658	0	-1.57449	5.15341e-05	0.000403805	-1	-0.329166	0.421938	0.608967	0	0.111108	0.380384	0.376076	0.140161	0.129095	0.192512	0.0496938	0	0	0.147839	0.143407	0.0245678	0.289189	0.153923	0.0165646	0.105271	0.141237	ENSMUSG00000022534	16	3707215	3718124	-1	protein_coding
MEGF10	-1.08909	4.45624e-07	1.16928e-05	-1	-0.512132	0.00154223	0.0213567	0	1.37919	8.85696e-11	1.87377e-09	1	2.13887	6.34814e-29	2.59278e-26	1	1.32968	1.68109	0.799352	0.488431	0.643031	0.407839	2.83196	3.91653	3.43022	2.09523	2.00697	2.88444	1.27004	0.5131	3.3929	2.32888	1.87623	ENSMUSG00000024593	18	57133090	57297467	1	protein_coding
MEGF6	-1.07421	8.4557e-12	7.40334e-10	-1	-0.193568	0.202409	0.550429	0	0.302709	0.052181	0.140763	0	1.22921	2.80406e-12	9.72815e-11	1	77.8562	77.5551	90.4817	30.4754	32.8564	46.8649	85.1128	81.8438	116.447	81.6451	85.6764	86.0671	81.9643	36.7322	94.4679	84.4629	74.4068	ENSMUSG00000057751	4	154170730	154275713	1	protein_coding
MELK	0.0874246	0.266646	0.531826	0	0.504779	1.04998e-05	0.000409151	0	-1.06376	7.16407e-29	7.50017e-27	-1	-0.616552	2.70588e-09	5.25134e-08	0	21.0573	21.4689	20.6796	24.032	22.541	23.2436	9.66961	9.44208	8.82148	15.009	13.4103	13.1769	21.0686	23.2722	9.31106	13.8654	16.8793	ENSMUSG00000035683	4	44300876	44364675	1	protein_coding
MEOX2	-1.59411	1.80838e-21	8.98763e-19	-1	-1.12867	6.69311e-14	2.59599e-11	-1	1.26368	1.40292e-24	1.10788e-22	1	1.72257	5.64113e-17	4.44141e-15	1	13.0739	15.6142	13.7226	3.45453	3.55088	5.62373	29.4936	36.832	32.2337	13.1838	12.3971	17.8244	14.1369	4.20971	32.8531	14.4684	16.417	ENSMUSG00000036144	12	37108540	37179534	1	protein_coding
MEST	-0.907279	0.000769162	0.00671001	0	-0.318585	0.002835	0.0341054	0	0.848055	6.16355e-17	2.55481e-15	0	1.55051	3.08947e-06	3.05395e-05	1	111.905	101.938	99.9785	32.8759	26.2351	74.1423	179.634	218.594	162.952	139.903	154.944	148.087	104.607	44.4178	187.06	147.645	120.932	ENSMUSG00000051855	6	30723547	30748465	1	protein_coding
MFAP2	-1.33001	4.6982e-14	6.15428e-12	-1	-0.791324	0.00237064	0.0297051	0	2.20253	1.33905e-45	4.1581e-43	1	1.94748	3.99234e-08	6.03926e-07	1	59.7954	54.3923	49.3338	13.1567	19.4727	25.0225	261.223	278.436	191.304	61.7606	134.326	123.874	54.5072	19.2173	243.654	106.654	106.008	ENSMUSG00000060572	4	141010418	141015984	1	protein_coding
MFAP3L	1.30146	2.9492e-20	1.13263e-17	1	0.687551	4.42765e-05	0.00127758	0	-0.739936	3.48822e-06	3.51795e-05	0	-1.32399	1.44504e-15	8.6275e-14	-1	1.73175	1.81415	2.17107	5.15744	4.72868	3.69455	1.00536	0.846117	1.24365	2.10874	1.64678	1.5483	1.90566	4.52689	1.03171	1.76794	2.30805	ENSMUSG00000031647	8	60632827	60676729	1	protein_coding
MFAP4	-0.915574	0.000575818	0.00530426	0	-0.811269	9.84515e-06	0.000386347	0	1.84722	2.22598e-46	7.69477e-44	1	1.78772	4.49948e-07	5.46353e-06	1	95.7113	74.0935	76.476	23.5906	24.4149	48.4271	303.752	306.278	246.855	105.501	155.269	204.271	82.0936	32.1442	285.628	155.014	138.72	ENSMUSG00000042436	11	61485431	61488900	1	protein_coding
MFAP5	-1.01993	8.08562e-25	5.66223e-22	-1	-0.747817	2.62521e-06	0.000128774	0	0.34218	0.0106283	0.039739	0	0.573854	0.000127955	0.000825961	0	134.651	112.649	122.683	49.5268	58.515	63.9334	162.691	182.556	118.513	68.414	96.3833	90.6431	123.328	57.3251	154.587	85.1468	105.097	ENSMUSG00000030116	6	122505845	122529290	1	protein_coding
MGL2	-0.569667	0.0308922	0.123215	0	0.746547	0.00397086	0.0439747	0	-3.21926	3.83579e-19	1.96301e-17	-1	-0.584039	0.147147	0.290592	0	1.5536	4.60039	6.05799	0.817191	0.637021	1.85442	0.178465	0.0756274	0.0893086	0.8458	0.406767	0.29795	4.07066	1.10288	0.114467	0.516839	1.45121	ENSMUSG00000040950	11	70130329	70137550	1	protein_coding
MGP	-0.732181	2.10776e-05	0.000334593	0	-0.0926884	0.722046	0.908312	0	0.682245	0.0158909	0.0550485	0	1.37718	6.29213e-10	1.38977e-08	1	425.469	315.573	361.187	155.617	212.61	266.785	686.44	712.517	371.851	432.048	709.071	550.93	367.41	211.671	590.269	564.016	433.341	ENSMUSG00000030218	6	136872435	136875823	-1	protein_coding
MGST1	-1.26613	3.2569e-18	9.32797e-16	-1	-1.08943	6.7148e-12	1.59985e-09	-1	0.453044	0.00211032	0.0102992	0	0.612543	0.000566928	0.00300008	0	97.5191	105.046	99.5717	30.0333	39.6681	46.2492	124.214	153.271	100.904	54.0108	58.4635	64.1782	100.712	38.6502	126.13	58.8842	81.0941	ENSMUSG00000008540	6	138140316	138156755	1	protein_coding
MIA	-0.549956	0.03061	0.122396	0	-0.997335	0.000210041	0.00452593	0	1.51641	1.76527e-05	0.000153059	1	1.04458	0.0123652	0.0405796	1	2.12665	2.60303	3.96631	0.680169	0.4342	0.0538084	11.8786	15.752	9.62852	2.15711	3.62967	4.20139	2.89866	0.389392	12.4197	3.32939	4.75929	ENSMUSG00000089661	7	27179742	27181157	-1	protein_coding
MICALL1	0.688452	5.26371e-08	1.81523e-06	0	0.374838	0.00618589	0.0604738	0	-0.775055	1.54146e-12	4.19629e-11	0	-1.06055	1.254e-11	3.85885e-10	-1	4.9072	5.53295	5.04994	9.93234	9.23945	6.92054	2.92781	2.78332	2.87343	4.41748	3.62839	3.40179	5.16336	8.69744	2.86152	3.81589	5.13455	ENSMUSG00000033039	15	79108972	79136897	1	protein_coding
MILL2	-1.14015	4.44662e-08	1.5589e-06	-1	-0.776094	8.34485e-06	0.000338626	0	0.864053	2.20534e-06	2.33549e-05	0	1.29007	2.53056e-08	3.99619e-07	1	2.71121	3.32185	4.21755	1.36347	1.04183	1.76105	6.03725	5.89457	7.08408	2.80202	3.84278	4.10933	3.41687	1.38878	6.33863	3.58471	3.68225	ENSMUSG00000040987	7	18839966	18863113	1	protein_coding
MISP	NA	NA	NA	0	0.296409	0.271481	0.626332	0	0.404766	0.298035	0.496409	0	1.48479	0.000262748	0.00154007	1	0.158145	0.0759587	0.0431987	0.0619626	0.041102	0.0355996	0.15016	0.149034	0.153295	0.33196	0.182058	0.206171	0.0924341	0.0462214	0.15083	0.240063	0.132387	ENSMUSG00000035852	10	79821021	79830452	1	protein_coding
MKI67	0.059887	0.55979	0.786836	0	0.639144	1.57333e-07	1.19818e-05	0	-1.4199	1.73723e-40	3.74444e-38	-1	-0.801718	1.60477e-10	4e-09	0	19.4189	22.8106	19.0113	19.5497	20.9169	21.7066	6.92	6.23596	6.01648	14.0136	11.3637	9.2877	20.4136	20.7244	6.39081	11.555	14.771	ENSMUSG00000031004	7	135689784	135716361	-1	protein_coding
MLANA	NA	NA	NA	0	-0.46369	0.0851182	0.342568	0	1.7583	6.25272e-06	5.95097e-05	1	1.10654	0.00823344	0.0290067	1	0.177859	0	0.154522	0	0.107426	0.319594	1.2398	2.10232	1.1201	0.593352	1.07902	0.713451	0.110794	0.14234	1.48741	0.795274	0.633954	ENSMUSG00000024806	19	29697921	29708448	1	protein_coding
MLKL	-0.650193	2.87733e-05	0.000429516	0	0.176064	0.0878904	0.349857	0	0.330682	0.0106922	0.0399371	0	1.19995	1.12717e-14	5.77103e-13	1	14.6254	16.0039	19.8704	8.03	9.7825	12.158	20.3978	21.2721	19.0379	23.8813	21.6587	23.8859	16.8332	9.99017	20.2359	23.142	17.5503	ENSMUSG00000012519	8	111311797	111338177	-1	protein_coding
MME	-1.68479	5.13256e-36	8.673e-33	-1	-0.64044	2.78878e-06	0.000135538	0	1.2312	9.94181e-27	8.65826e-25	1	2.27886	1.37991e-43	2.2544e-40	1	11.5041	11.6652	9.89352	3.51494	2.56773	3.34874	22.6469	27.2135	23.9099	15.5584	13.9651	17.6876	11.0209	3.1438	24.5901	15.737	13.623	ENSMUSG00000027820	3	63241537	63386030	1	protein_coding
MMP13	-1.92476	5.89768e-42	1.99318e-38	-1	0.30203	0.0356461	0.199566	0	0.66571	8.83717e-06	8.15647e-05	0	2.98767	1.18111e-84	1.06129e-80	1	171.05	204.047	218.419	50.2203	37.615	56.81	281.65	255.794	370.957	428.151	371.489	368.344	197.839	48.2151	302.8	389.328	234.546	ENSMUSG00000050578	9	7272514	7283331	1	protein_coding
MMP23	-0.587825	8.23723e-05	0.00104186	0	-0.318673	0.0181366	0.126774	0	0.847614	2.89896e-22	1.97442e-20	0	1.10438	4.17746e-09	7.83644e-08	1	102.863	89.0123	98.6449	49.3113	61.6131	79.1678	165.594	159.343	162.686	107.991	132.133	152.583	96.8401	63.3641	162.541	130.902	113.412	ENSMUSG00000029061	4	155650655	155653384	-1	protein_coding
MMP27	-0.18853	0.469529	0.721725	0	-0.555496	0.0393213	0.212238	0	1.07564	0.0042992	0.018821	1	0.654364	0.117015	0.245382	0	0.0684329	0.202115	0.181724	0.189413	0.0466697	0.0901908	0.563008	0.440042	0.317274	0.199164	0.310254	0.121043	0.150757	0.108758	0.440108	0.210154	0.227444	ENSMUSG00000070323	9	7571396	7581885	1	protein_coding
MMP3	-1.77443	1.55482e-13	1.75155e-11	-1	0.132598	0.547796	0.825286	0	0.665331	0.00149627	0.00767662	0	2.74225	4.29057e-20	5.66954e-18	1	3.35462	3.86792	4.35347	0.445921	0.592244	1.23467	5.28125	7.87121	4.65823	9.63989	6.46934	4.73932	3.85867	0.757612	5.9369	6.94952	4.37567	ENSMUSG00000043613	9	7445822	7455975	1	protein_coding
MMP9	-1.0676	4.51249e-05	0.000622465	-1	-0.530258	0.0426029	0.222877	0	1.11084	8.30097e-05	0.000618471	1	1.54536	1.24684e-05	0.000105994	1	0.437133	0.982636	0.899427	0.291002	0.21423	0.291194	1.36463	2.67545	1.52498	0.615134	1.83039	0.571833	0.773065	0.265475	1.85502	1.00579	0.974837	ENSMUSG00000017737	2	164940780	164955850	1	protein_coding
MMS22L	0.241013	0.0109448	0.0561412	0	0.402023	0.0118706	0.0944098	0	-1.07702	4.14881e-16	1.57371e-14	-1	-0.873707	2.71427e-10	6.45213e-09	0	9.58739	9.11377	9.78498	11.759	10.5326	9.50582	4.81837	3.69459	4.90884	8.76	6.72847	5.24368	9.49538	10.5991	4.47393	6.91072	7.86979	ENSMUSG00000045751	4	24496451	24602950	1	protein_coding
MNDAL	-1.55731	8.51935e-13	8.72485e-11	-1	-0.78754	1.33e-07	1.0357e-05	0	1.10148	6.03579e-12	1.50862e-10	1	2.00363	8.5661e-17	6.41423e-15	1	7.21378	9.84657	10.0344	1.96085	2.16162	3.21051	16.7274	20.2606	15.9902	12.3639	9.24147	10.5959	9.03158	2.44433	17.6594	10.7338	9.96727	ENSMUSG00000090272	1	173857220	173942491	-1	protein_coding
MNS1	0.0850695	0.482886	0.731523	0	0.493014	0.00459827	0.0488782	0	-1.33593	1.37366e-15	4.94436e-14	-1	-0.896551	8.88676e-11	2.32805e-09	0	8.50649	6.38188	8.63489	6.83114	9.22179	8.42677	2.94449	2.80895	2.5319	3.82797	3.9904	3.86295	7.84109	8.1599	2.76178	3.89377	5.66413	ENSMUSG00000032221	9	72438011	72462025	1	protein_coding
MOCOS	-0.436589	0.00624371	0.0365827	0	-0.20309	0.156521	0.486169	0	0.827083	9.17974e-09	1.49362e-07	0	1.08112	1.95706e-10	4.78509e-09	1	2.6929	2.71327	2.46976	1.75077	1.69605	2.25986	4.41036	4.05953	5.0785	3.59937	4.16418	4.12789	2.62531	1.90223	4.51613	3.96381	3.25187	ENSMUSG00000039616	18	24653691	24701556	1	protein_coding
MORC1	-0.560623	0.0208197	0.0913558	0	-0.0827543	0.73076	0.910853	0	0.750558	0.00127364	0.00668225	0	1.21553	0.000103064	0.000681447	1	0.684449	0.882519	0.782542	0.639784	0.295499	0.50656	0.988333	1.47467	1.44029	1.88038	0.748019	1.10172	0.78317	0.480614	1.3011	1.24337	0.952064	ENSMUSG00000022652	16	48431237	48630905	1	protein_coding
MPEG1	0.316818	0.0965253	0.277557	0	0.330891	0.162415	0.495165	0	0.959854	0.000208455	0.0013918	0	1.09058	3.41154e-06	3.33381e-05	1	1.71737	1.34959	1.44655	2.39343	1.35425	2.19286	4.91073	2.31025	1.94153	4.24141	2.97651	5.58493	1.5045	1.98018	3.05417	4.26762	2.70162	ENSMUSG00000046805	19	12460779	12465284	1	protein_coding
MPST	-0.0602648	0.806707	0.918519	0	-0.604441	0.0108646	0.0883042	0	1.10311	1.46062e-05	0.00012884	1	0.44874	0.134437	0.272021	0	1.39185	1.20059	1.27907	1.07864	0.948821	1.64385	3.69159	2.85583	2.15536	1.35515	1.41112	2.31994	1.2905	1.22377	2.90093	1.6954	1.77765	ENSMUSG00000071711	15	78406712	78414002	1	protein_coding
MRC1	-0.120004	0.561352	0.788047	0	-0.168414	0.388131	0.728313	0	2.09674	3.40715e-31	4.02725e-29	1	1.97788	4.1184e-16	2.75136e-14	1	2.36787	1.65077	1.50565	1.66487	1.17474	2.27763	10.1549	7.67071	6.76898	5.97994	5.75745	10.1719	1.84143	1.70575	8.1982	7.3031	4.76212	ENSMUSG00000026712	2	14229392	14332057	1	protein_coding
MS4A1	0.153259	0.578142	0.796661	0	0.333973	0.197734	0.544958	0	-1.03026	0.00686622	0.0277693	-1	-0.775088	0.0312232	0.0863248	0	0.218541	0.359643	0.207286	0.298217	0.331353	0.262311	0.108764	0.0833921	0.0817481	0.114019	0.169914	0.151837	0.261823	0.297294	0.0913014	0.145257	0.198919	ENSMUSG00000024673	19	11249675	11266241	-1	protein_coding
MS4A14	0.0067878	0.980928	0.992491	0	0.355311	0.181585	0.523054	0	0.721597	0.045779	0.127329	0	1.27786	0.000273383	0.0015946	1	0.129393	0.0692053	0.123506	0.0705206	0.106012	0.142426	0.290472	0.124346	0.224042	0.24033	0.268456	0.482654	0.107368	0.10632	0.212953	0.33048	0.18928	ENSMUSG00000099398	19	11301249	11314454	-1	protein_coding
MS4A4A	NA	NA	NA	0	0.380505	0.139148	0.455923	0	0.0316545	0.934219	0.966723	0	1.14938	0.00583211	0.0217175	1	0.157576	0.274631	0.407093	0.0751292	0.25027	0.0840686	0.418562	0.281059	0.0800117	0.547934	0.49533	0.81515	0.279767	0.136489	0.259878	0.619471	0.323901	ENSMUSG00000101389	19	11375523	11392790	1	protein_coding
MS4A4C	-0.373468	0.186808	0.426924	0	0.745753	0.0034627	0.0396097	0	-1.33223	0.000595074	0.00349322	-1	0.0470387	0.893001	0.945732	0	0.196865	1.1345	1.90879	0.574149	0.426342	0.398215	0.250096	0.0393469	0.0533555	0.486293	1.05365	0.408711	1.08005	0.466235	0.114266	0.649551	0.577526	ENSMUSG00000024675	19	11404770	11427246	1	protein_coding
MS4A4D	-1.13652	3.5868e-05	0.000519363	-1	-0.448637	0.00733873	0.0677715	0	0.257285	0.0381351	0.11069	0	1.20578	0.000855017	0.00427176	1	18.2964	22.3168	20.0633	3.91422	3.93383	9.37326	21.6015	25.1996	21.6672	18.2492	11.9342	19.8364	20.2255	5.74044	22.8228	16.6733	16.3655	ENSMUSG00000024678	19	11536801	11558467	1	protein_coding
MS4A6B	-0.366042	0.129097	0.337312	0	0.296164	0.185735	0.528146	0	0.710552	0.00520223	0.0220625	0	1.48662	2.72071e-08	4.25534e-07	1	1.08436	1.70205	1.61506	0.873216	0.896701	1.74777	3.20059	2.11504	2.32425	2.89459	2.48604	4.34712	1.46716	1.17256	2.54663	3.24258	2.10723	ENSMUSG00000024677	19	11516512	11531256	1	protein_coding
MS4A6C	-0.676243	0.00672808	0.0387892	0	0.274933	0.253592	0.608114	0	-0.0902713	0.765833	0.882821	0	1.07817	3.06168e-05	0.000232748	1	1.2724	1.9474	3.97689	1.47343	1.3684	1.3958	3.17111	1.88127	1.39943	2.04708	2.00997	3.50352	2.3989	1.41254	2.1506	2.52019	2.12056	ENSMUSG00000079419	19	11469366	11482192	1	protein_coding
MS4A6D	-0.164047	0.449829	0.706929	0	0.260066	0.234547	0.588569	0	0.879438	0.000298711	0.00190819	0	1.39347	5.19233e-09	9.5313e-08	1	2.77433	3.58037	3.91522	3.0609	2.38144	4.05726	8.75984	5.694	4.46871	8.25404	6.77334	10.5255	3.42331	3.16653	6.30752	8.51763	5.35375	ENSMUSG00000024679	19	11586604	11604849	-1	protein_coding
MS4A7	-0.0773208	0.738403	0.883981	0	0.365182	0.0429136	0.224142	0	1.1132	6.29e-07	7.42575e-06	1	1.6133	2.37022e-12	8.31939e-11	1	5.81769	3.40084	5.47128	5.64218	2.6265	6.33491	14.1768	10.0473	8.45332	13.5644	15.4888	16.1681	4.8966	4.86786	10.8925	15.0738	8.93268	ENSMUSG00000024672	19	11321039	11336146	-1	protein_coding
MSMO1	-0.399328	0.00120267	0.00967289	0	0.407627	0.000163472	0.0037255	0	0.190066	0.0439323	0.123146	0	1.02017	1.44494e-12	5.23529e-11	1	191.969	184.979	190.63	125.796	136.04	173.463	222.619	196.092	190.03	281.193	277.009	303.591	189.193	145.1	202.914	287.264	206.118	ENSMUSG00000031604	8	64718139	64733792	-1	protein_coding
MST1R	-1.03378	2.00399e-10	1.3e-08	-1	-0.57093	0.00129583	0.0186469	0	0.528839	0.00391969	0.0173965	0	1.01107	9.89108e-09	1.70752e-07	1	1.50554	1.4082	1.4045	1.14438	0.698263	0.823442	2.56931	1.88921	3.47223	1.60197	1.99763	1.43906	1.43941	0.888695	2.64358	1.67955	1.66281	ENSMUSG00000032584	9	107906873	107920383	1	protein_coding
MSX2	0.67973	2.26211e-07	6.47885e-06	0	1.18641	9.71548e-14	3.44755e-11	1	-0.943891	1e-09	1.85411e-08	0	-0.365404	0.0164046	0.0515488	0	63.2874	43.2471	59.6561	103.154	84.2235	91.5279	30.615	22.5793	26.241	83.464	63.0155	55.9699	55.3969	92.9685	26.4784	67.4831	60.5817	ENSMUSG00000021469	13	53466884	53473074	-1	protein_coding
MT1	-0.776219	5.10381e-07	1.30871e-05	0	-0.396984	0.0620241	0.282479	0	0.732079	0.000507116	0.00303029	0	1.08957	9.25276e-08	1.29907e-06	1	128.643	107.054	123.053	53.6508	68.9007	80.0624	218.497	229.166	125.181	118.104	175.941	136.545	119.583	67.538	190.948	143.53	130.4	ENSMUSG00000031765	8	94179082	94180327	1	protein_coding
MT2	-1.07806	8.72857e-07	2.10708e-05	-1	-0.28089	0.27244	0.626829	0	0.476575	0.0923261	0.217978	0	1.26291	1.84918e-05	0.000150234	1	21.1081	18.6633	23.7042	8.15446	8.08297	9.20881	33.063	30.3616	14.7812	12.5136	29.0893	21.6659	21.1585	8.48208	26.0686	21.0896	19.1997	ENSMUSG00000031762	8	94172664	94173568	1	protein_coding
MTFR2	0.193743	0.126507	0.333034	0	0.411356	0.0168491	0.120369	0	-1.14603	2.50372e-12	6.52498e-11	-1	-0.89743	1e-09	2.12748e-08	0	4.94384	4.9098	5.10912	5.92737	5.67737	6.10727	1.91219	2.13336	1.93142	2.87037	2.64606	2.82253	4.98759	5.904	1.99232	2.77965	3.91589	ENSMUSG00000019992	10	20347770	20361304	1	protein_coding
MTUS1	-0.572871	0.000696443	0.00620657	0	-0.361786	0.0166321	0.119256	0	1.0458	1.37428e-17	6.09643e-16	1	1.24355	5.87546e-10	1.31328e-08	1	2.60176	2.53558	2.41785	1.76266	1.03783	2.37621	4.27127	4.15113	5.43164	2.77774	3.00596	4.39471	2.5184	1.72557	4.61801	3.3928	3.0637	ENSMUSG00000045636	8	40990914	41133726	-1	protein_coding
MUC13	0.311516	0.259228	0.52351	0	NA	NA	NA	0	NA	NA	NA	0	-1.07915	0.00977083	0.0333444	-1	0.0729576	0.0978741	0.0697183	0.116433	0.190913	0.0957392	0	0.0218825	0.0175997	0.0242777	0	0.0346327	0.0801833	0.134362	0.0131607	0.0196368	0.0618356	ENSMUSG00000022824	16	33794037	33819934	1	protein_coding
MUSK	-1.0046	0.000183235	0.00204782	-1	-0.85405	0.000233929	0.00494481	0	0.941059	0.000480182	0.00288724	0	1.21889	0.000178893	0.00110174	1	0.341286	0.429097	0.637331	0.102039	0.189499	0.159621	0.721654	1.24658	0.8002	0.391225	0.341354	0.638132	0.469238	0.150386	0.922811	0.456904	0.499835	ENSMUSG00000057280	4	58285960	58374303	1	protein_coding
MX1	-0.102983	0.657249	0.842432	0	1.16177	7.96007e-10	1.13468e-07	1	0.0354133	0.891043	0.947687	0	1.44616	2.50914e-12	8.7727e-11	1	0.835996	0.747539	1.37547	0.977037	0.72543	1.04509	1.06005	0.863706	0.983854	2.35355	3.3041	2.32524	0.986335	0.915852	0.969203	2.66096	1.38309	ENSMUSG00000000386	16	97447035	97462907	-1	protein_coding
MXRA8	-0.774193	2.32873e-14	3.42182e-12	0	-0.353971	0.000675349	0.0113201	0	0.687374	8.8277e-15	2.92463e-13	0	1.11708	1.22107e-19	1.49278e-17	1	212.9	201.847	210.971	118.285	118.315	137.431	293.258	301.875	342.235	232.459	255.786	248.308	208.573	124.677	312.456	245.518	222.806	ENSMUSG00000029070	4	155839680	155844088	1	protein_coding
MYBL1	0.47028	0.00189526	0.0139866	0	0.369293	0.0856398	0.343843	0	-1.12167	5.75464e-09	9.70817e-08	-1	-1.16329	1.03372e-08	1.77671e-07	-1	1.40566	1.62794	1.77261	2.17356	2.57354	1.98881	0.678156	0.930399	0.803338	1.19528	0.830796	0.708738	1.60207	2.2453	0.803964	0.911605	1.39074	ENSMUSG00000025912	1	9667415	9700209	-1	protein_coding
MYBL2	0.407139	0.000116939	0.00139354	0	0.572883	2.43648e-05	0.000787807	0	-1.19848	3.93567e-21	2.35639e-19	-1	-1.00486	6.5851e-17	5.079e-15	-1	9.31548	7.93322	6.8505	12.9313	10.5359	9.07279	2.9419	3.20687	3.46778	4.89045	5.14667	4.85554	8.03307	10.8467	3.20552	4.96422	6.76237	ENSMUSG00000017861	2	163054687	163084688	1	protein_coding
MYBPC1	-1.31477	3.0786e-06	6.32105e-05	-1	-0.991517	7.04747e-05	0.00185977	0	0.287353	0.367434	0.569909	0	0.968752	0.0101751	0.0345014	0	0.834517	1.6254	0.562955	0.122228	0.0687724	0.222002	0.949029	0.903847	0.665195	0.218643	0.758305	0.721896	1.00762	0.137667	0.839357	0.566281	0.637732	ENSMUSG00000020061	10	88518279	88605152	-1	protein_coding
MYH1	-0.716994	0.010501	0.0544815	0	-1.18513	5.66537e-08	4.87047e-06	-1	0.898155	0.00560866	0.0234925	0	0.771555	0.0100038	0.0340646	0	0.203378	0.631888	0.335247	0.151255	0.121663	0.191779	0.57461	0.839351	0.941623	0.213251	0.277362	0.334583	0.390171	0.154899	0.785195	0.275065	0.401332	ENSMUSG00000056328	11	67200052	67224575	1	protein_coding
MYH11	0.591979	0.000754262	0.00661075	0	1.19551	1.00071e-11	2.1675e-09	1	-0.541609	0.00456942	0.0197817	0	0.124188	0.514517	0.688795	0	0.823404	1.08191	1.05164	1.91715	1.2311	1.61005	0.598757	0.571664	0.718666	1.94397	1.42119	1.53932	0.985651	1.5861	0.629696	1.63483	1.20907	ENSMUSG00000018830	16	14194527	14291408	-1	protein_coding
MYH15	-0.328405	0.209331	0.458271	0	-0.0194726	0.942447	0.98269	0	0.770468	0.0432251	0.121685	0	1.37661	0.000780822	0.00395495	1	0.0203597	0.0325705	0.0672963	0.0221161	0.0222458	0.0127895	0.0742667	0.10769	0.0936466	0.123833	0.0422665	0.108816	0.0400755	0.0190505	0.0918678	0.0916385	0.0606581	ENSMUSG00000092009	16	49057486	49199104	1	protein_coding
MYH3	-0.820987	0.00337723	0.0223886	0	-0.530876	0.0490351	0.244926	0	-1.17668	0.00109211	0.0058745	-1	-1.02603	0.0046412	0.0178167	-1	0.350959	1.04128	0.269796	0.121797	0.2777	0.209012	0.0996809	0.247288	0.121904	0.0532726	0.121111	0.0652285	0.554012	0.202836	0.156291	0.0798707	0.248252	ENSMUSG00000020908	11	67078300	67102291	1	protein_coding
MYH8	-1.38826	2.37806e-07	6.76507e-06	-1	-1.29735	5.3856e-07	3.40231e-05	-1	0.110207	0.730782	0.859607	0	0.175469	0.616166	0.769822	0	0.373408	0.71964	0.373112	0.107358	0.14413	0.14113	0.354283	0.400914	0.819005	0.124522	0.116162	0.191422	0.48872	0.130873	0.524734	0.144035	0.322091	ENSMUSG00000055775	11	67277124	67308634	1	protein_coding
MYLIP	-0.829189	3.8e-08	1.36942e-06	0	-0.417515	0.00843352	0.074499	0	0.687245	6.28464e-13	1.77413e-11	0	1.07609	1.29105e-07	1.76706e-06	1	15.7724	14.6346	15.9634	7.13514	7.22132	10.8681	22.3195	24.0099	24.9207	15.5839	14.475	23.0047	15.4568	8.40819	23.75	17.6879	16.3257	ENSMUSG00000038175	13	45389742	45412019	1	protein_coding
MYLK	-1.36012	2.93706e-19	1.01287e-16	-1	-0.714956	3.11564e-05	0.000957202	0	1.50857	6.44259e-47	2.31441e-44	1	2.06563	4.31652e-22	7.75722e-20	1	4.60365	4.06747	3.90321	1.27053	1.35762	1.97308	10.9706	10.9506	12.4973	4.86399	6.32427	8.99419	4.19144	1.53374	11.4728	6.72748	5.98138	ENSMUSG00000022836	16	34745210	35002420	1	protein_coding
MYO18B	0.671934	0.016753	0.0776231	0	NA	NA	NA	0	0.0834888	0.825713	0.914722	0	-1.31852	0.0012604	0.00593414	-1	0.00983455	0.0385342	0.085416	0.0615337	0.0912469	0.158671	0.0130904	0.0346413	0.0921117	0.0125751	0.0210072	0.0177027	0.0445949	0.103817	0.0466145	0.017095	0.0530304	ENSMUSG00000072720	5	112688876	112896362	-1	protein_coding
MYO1E	-0.325632	0.000950026	0.00795124	0	-0.0785522	0.456214	0.773875	0	0.955161	3.44759e-26	2.93783e-24	0	1.20993	5.45645e-24	1.29024e-21	1	24.5784	25.5333	23.7908	20.4535	17.6094	21.5836	43.0041	48.4356	45.1573	42.5548	41.4021	48.5585	24.6342	19.8822	45.5323	44.1718	33.5551	ENSMUSG00000032220	9	70207350	70399766	1	protein_coding
MYO5C	-0.377812	0.180769	0.417984	0	0.0989555	0.672406	0.886358	0	1.19567	0.000221993	0.00147395	1	1.99105	7.94677e-09	1.40562e-07	1	0.0914437	0.246185	0.076707	0.0693253	0.0418278	0.0434054	0.270592	0.400113	0.180804	0.331223	0.265043	0.324425	0.138112	0.0515195	0.283836	0.306897	0.195091	ENSMUSG00000033590	9	75232020	75305451	1	protein_coding
MYO7A	-0.749152	1.27983e-08	5.26195e-07	0	-0.0337939	0.772966	0.928784	0	0.375505	0.00140022	0.00723855	0	1.12067	1.2581e-14	6.36884e-13	1	11.8086	13.261	11.0998	6.06494	6.7418	8.60767	14.0653	13.7377	15.8033	14.5759	14.7021	15.3084	12.0565	7.13814	14.5354	14.8621	12.148	ENSMUSG00000030761	7	98051060	98119524	-1	protein_coding
MYOCD	0.852256	0.00214394	0.0154888	0	-0.00313769	0.989108	0.996818	0	-0.478027	0.218565	0.403622	0	-1.78172	1.34052e-06	1.4314e-05	-1	0.194661	0.142859	0.106464	0.359335	0.422516	0.14392	0.0381807	0.0125813	0.101395	0.077051	0.145683	0.114311	0.147995	0.30859	0.050719	0.112348	0.154913	ENSMUSG00000020542	11	65176561	65269989	-1	protein_coding
MZB1	-0.107494	0.621786	0.822411	0	NA	NA	NA	0	-0.649186	0.0341481	0.101448	0	-1.50145	0.000233644	0.00138347	-1	0.248711	5.22492	4.58151	2.76205	3.45158	0.529652	0.126238	0	0	0.54054	0.447183	0.139543	3.35171	2.24776	0.0420793	0.375755	1.50433	ENSMUSG00000024353	18	35647266	35649367	-1	protein_coding
NAGA	-0.578105	2.52606e-07	7.12611e-06	0	-0.275395	0.00481336	0.0507763	0	0.782224	1.51676e-21	9.48414e-20	0	1.09438	5.28576e-17	4.1846e-15	1	26.9452	26.5337	27.6089	16.6716	16.6726	20.8353	43.7726	43.5907	44.98	34.9844	36.6549	39.9878	27.0293	18.0598	44.1144	37.209	31.6031	ENSMUSG00000022453	15	82329532	82338826	-1	protein_coding
NAGLU	-0.5899	1.872e-08	7.32247e-07	0	-0.514888	1.38992e-06	7.55083e-05	0	1.15715	1.87641e-43	4.70927e-41	1	1.22841	1.77723e-21	2.87735e-19	1	21.8396	22.1226	21.2982	12.842	11.9477	16.4622	43.5433	47.1098	50.6915	30.0185	31.7235	36.6052	21.7535	13.7506	47.1149	32.7824	28.8503	ENSMUSG00000001751	11	101070012	101077672	1	protein_coding
NALCN	-0.508481	0.0732157	0.227669	0	-0.362924	0.159696	0.490385	0	1.56148	9.45631e-08	1.30262e-06	1	1.65482	1.13839e-05	9.79791e-05	1	0.108464	0.101161	0.068931	0.0261653	0.0691352	0.0605498	0.307846	0.37818	0.242341	0.105104	0.258559	0.313879	0.092852	0.0519501	0.309456	0.225847	0.170026	ENSMUSG00000000197	14	123276641	123627144	-1	protein_coding
NAMPT	-0.575234	2.71172e-06	5.59494e-05	0	-0.00302355	0.973488	0.992657	0	0.406016	0.000148006	0.00102596	0	1.00573	8.71007e-16	5.53853e-14	1	16.2323	18.204	19.7003	11.3471	10.866	13.9599	23.8854	22.8482	21.5875	22.8247	22.8975	24.0455	18.0455	12.0577	22.7737	23.2559	19.0332	ENSMUSG00000020572	12	32820335	32853369	1	protein_coding
NAPRT	-0.708277	2.14327e-06	4.55559e-05	0	-0.0883249	0.476947	0.786175	0	0.361635	0.0033677	0.0152911	0	1.01523	4.98218e-10	1.13049e-08	1	10.1403	10.9207	8.60425	4.87238	5.73637	6.99887	11.8975	12.7171	11.6616	10.4326	12.2082	12.1676	9.88842	5.86921	12.0921	11.6028	9.86312	ENSMUSG00000022574	15	75890964	75894481	-1	protein_coding
NARF	-1.10683	1.62147e-21	8.3029e-19	-1	-0.256805	0.0829643	0.337318	0	0.784927	1.34507e-12	3.67805e-11	0	1.62785	1.33659e-23	2.96541e-21	1	6.86192	6.15339	7.31803	2.96963	2.50133	4.25921	10.2051	10.8067	11.566	6.6536	8.77122	10.874	6.77778	3.24339	10.8593	8.76627	7.41168	ENSMUSG00000000056	11	121237253	121255856	1	protein_coding
NAV2	0.801184	1.9108e-07	5.55742e-06	0	0.671145	0.000195048	0.00429933	0	-1.5402	1.58612e-31	1.9118e-29	-1	-1.57328	6.72515e-15	3.62936e-13	-1	4.99242	4.21772	4.32507	9.48704	10.184	5.87736	2.03117	1.28913	1.73536	3.72907	1.68395	2.14667	4.51174	8.51613	1.68522	2.5199	4.30825	ENSMUSG00000052512	7	48908716	49610090	1	protein_coding
NCALD	-0.947975	0.000100778	0.00123401	0	-0.881988	0.000277905	0.00562955	0	1.27644	7.97853e-10	1.48854e-08	1	1.13364	0.000851285	0.00425666	1	1.63718	0.639305	1.11416	0.196494	0.320672	0.543175	2.40289	2.89386	1.81967	0.757178	0.900479	1.16827	1.13021	0.353447	2.37214	0.941976	1.19944	ENSMUSG00000051359	15	37366175	37792570	-1	protein_coding
NCAM2	-1.60711	1.0859e-08	4.54197e-07	-1	-0.798562	0.000634154	0.0107593	0	2.14997	1.0474e-20	6.13078e-19	1	3.14781	2.74944e-18	2.73308e-16	1	0.258764	0.318673	0.302611	0.0409029	0.0203053	0.0623922	1.25668	1.41918	1.77829	0.53677	0.475033	1.12685	0.293349	0.0412001	1.48472	0.712884	0.633038	ENSMUSG00000022762	16	81200697	81624285	1	protein_coding
NCAPG	0.148915	0.0796898	0.241672	0	0.388354	0.0049469	0.0517918	0	-1.08341	1.74513e-16	6.89064e-15	-1	-0.824947	1.65863e-16	1.17351e-14	0	15.0066	17.356	15.7658	18.847	17.9694	17.777	5.91619	7.0339	7.9343	10.3986	9.29375	9.0064	16.0428	18.1978	6.96146	9.56625	12.6921	ENSMUSG00000015880	5	45669919	45700546	1	protein_coding
NCAPG2	0.197805	0.0138116	0.0669119	0	0.59651	4.9562e-05	0.00139864	0	-1.16626	1.90343e-29	2.06348e-27	-1	-0.705325	5.23e-07	6.21557e-06	0	13.1215	14.1483	13.0274	16.7755	15.1151	15.2037	5.28412	5.38804	6.10375	10.8171	7.62779	8.41956	13.4324	15.6981	5.59197	8.95482	10.9193	ENSMUSG00000042029	12	116405402	116463531	1	protein_coding
NCAPH	0.0507239	0.552146	0.781094	0	0.396493	0.00115064	0.0170733	0	-1.11178	6.68263e-25	5.3464e-23	-1	-0.740062	4.31323e-12	1.42226e-10	0	23.6725	27.9369	24.0658	26.735	24.7396	26.563	10.0882	11.0395	11.758	16.5221	13.6067	14.4754	25.2251	26.0125	10.9619	14.8681	19.2669	ENSMUSG00000034906	2	127103809	127133954	-1	protein_coding
NDC1	0.297875	0.00147842	0.0113757	0	0.455664	0.000224798	0.00478823	0	-1.22873	1.33759e-27	1.28979e-25	-1	-1.04656	8.59073e-21	1.2759e-18	-1	30.6128	35.6693	31.4884	45.4675	38.6504	38.1997	11.6978	11.8348	13.8634	20.7582	16.9376	16.6504	32.5902	40.7725	12.4653	18.1154	25.9859	ENSMUSG00000028614	4	107367784	107416346	1	protein_coding
NDC80	0.0721221	0.377061	0.645877	0	0.430515	0.000329611	0.00643243	0	-1.01239	3.6425e-20	2.05336e-18	-1	-0.629725	7.11811e-11	1.89792e-09	0	19.5231	18.9692	20.0551	20.8017	21.4697	20.391	8.11705	9.22044	9.68158	12.9823	11.9243	13.0848	19.5158	20.8875	9.00636	12.6638	15.5184	ENSMUSG00000024056	17	71496100	71526857	-1	protein_coding
NDNF	-1.15042	2.37943e-15	4.1883e-13	-1	-0.809082	7.80629e-09	8.56535e-07	0	0.602067	1.62271e-11	3.81149e-10	0	0.936378	6.86386e-07	7.897e-06	0	16.3828	16.963	17.0356	5.1563	6.23213	7.66916	19.9404	20.6283	23.3863	9.14271	12.3353	13.5663	16.7938	6.35253	21.3183	11.6814	14.0365	ENSMUSG00000049001	6	65671590	65712326	1	protein_coding
NDST3	0.43322	0.00932528	0.0496623	0	0.58908	0.0169437	0.120712	0	-1.4942	1e-09	1.78073e-08	-1	-1.20121	1.65865e-07	2.21948e-06	-1	1.03846	0.962469	1.08529	1.41403	1.38953	1.39569	0.222441	0.273878	0.768383	0.539925	0.709687	0.482651	1.02874	1.39975	0.421567	0.577421	0.856869	ENSMUSG00000027977	3	123526166	123690853	-1	protein_coding
NDUFA4L2	-1.13894	5.7855e-05	0.000766595	-1	-0.233366	0.345458	0.692994	0	3.00686	1.19866e-52	5.22871e-50	1	1.37286	0.000688669	0.00354108	1	3.69083	2.82508	4.03211	0.373447	0.269332	1.68193	32.8926	22.9295	37.7396	4.44977	36.5223	14.3646	3.51601	0.774903	31.1872	18.4456	13.4809	ENSMUSG00000040280	10	127514939	127517152	1	protein_coding
NECAB1	-0.426122	0.118098	0.318636	0	0.534231	0.00518044	0.0535312	0	0.61181	0.0192908	0.064236	0	1.69646	2.28325e-08	3.65416e-07	1	1.34955	0.539213	0.871297	0.364928	0.326389	0.788786	1.09662	1.39703	1.08421	2.57605	1.90883	2.2892	0.92002	0.493368	1.19262	2.25803	1.21601	ENSMUSG00000040536	4	14952245	15149794	-1	protein_coding
NECAB2	0.514586	0.061277	0.200476	0	-0.431628	0.0885788	0.350818	0	1.27131	0.000878537	0.0048923	1	-0.28109	0.502146	0.678706	0	0.0563461	0.133104	0.0539644	0.549163	0.184662	0.148468	0.545807	0.693891	0.468336	0	0.211615	0.253988	0.0811382	0.294098	0.569345	0.155201	0.274945	ENSMUSG00000031837	8	119446719	119472640	1	protein_coding
NEGR1	-0.653331	0.0102686	0.0535055	0	-0.397246	0.0619485	0.282366	0	1.0939	1.73644e-08	2.69833e-07	1	1.32977	2.2369e-05	0.000177402	1	1.08514	0.930091	0.951609	0.333666	0.182611	0.625048	2.24497	1.06381	1.93685	0.594135	1.04058	1.27226	0.988947	0.380442	1.74854	0.968992	1.02173	ENSMUSG00000040037	3	156561794	157316445	1	protein_coding
NEK2	0.258837	0.00237121	0.0167862	0	0.583152	2.07718e-05	0.000695648	0	-1.3472	8.09528e-31	9.32791e-29	-1	-0.982556	2.88758e-17	2.41362e-15	0	17.4807	19.2447	17.9037	22.4167	21.665	22.8064	6.75809	5.91381	7.4075	11.8363	9.96385	9.95426	18.2097	22.296	6.69313	10.5848	14.4459	ENSMUSG00000026622	1	191821444	191833050	1	protein_coding
NELL1	-0.474678	0.0617499	0.201361	0	-0.109278	0.538861	0.821331	0	1.32769	1.74488e-08	2.70914e-07	1	1.83457	9.27561e-15	4.8457e-13	1	0.563701	0.750734	0.650063	0.472077	0.469303	0.389953	1.70672	1.479	1.72911	1.46582	1.47447	1.50306	0.654833	0.443778	1.63828	1.48112	1.0545	ENSMUSG00000055409	7	49974864	50866608	1	protein_coding
NES	1.05726	1.82433e-07	5.33348e-06	1	0.84851	4.64065e-05	0.00132881	0	-0.861132	3.591e-06	3.61091e-05	0	-0.997441	8.92916e-05	0.000600771	0	1.82461	2.14881	1.5108	5.92956	4.72847	2.63061	1.02209	1.0216	0.725034	2.80886	1.62713	1.43282	1.82807	4.42955	0.922908	1.95627	2.2842	ENSMUSG00000004891	3	87971078	87980451	1	protein_coding
NETO2	0.0364506	0.730153	0.878643	0	-0.705334	2.99657e-05	0.000932402	0	1.01788	5.03509e-17	2.09654e-15	1	0.216597	0.218592	0.389396	0	5.10131	5.76265	5.30944	6.2311	5.34195	5.38504	9.91657	9.90982	11.7525	4.83733	5.64202	8.14974	5.39113	5.6527	10.5263	6.2097	6.94496	ENSMUSG00000036902	8	85636588	85700924	-1	protein_coding
NFASC	-1.81858	1.91898e-16	4.1573e-14	-1	-0.894078	3.31531e-07	2.21171e-05	0	0.904869	3.2537e-08	4.85e-07	0	1.9349	5.01602e-13	1.95963e-11	1	1.35301	1.31612	1.22404	0.38849	0.297901	0.533864	2.19469	2.70713	2.17984	0.868205	1.27018	1.47401	1.29772	0.406752	2.36055	1.20413	1.31729	ENSMUSG00000026442	1	132564690	132741797	-1	protein_coding
NFE2	-0.667438	0.017621	0.0805409	0	-0.165563	0.530582	0.816107	0	0.918993	0.00699143	0.0282012	0	1.7156	1.09123e-05	9.43716e-05	1	0.409524	0.513649	0.304881	0.10669	0.116994	0.141309	0.555437	0.876803	0.907361	0.393318	0.88441	0.791624	0.409351	0.121664	0.779867	0.689784	0.500167	ENSMUSG00000058794	15	103248212	103258403	-1	protein_coding
NFKBID	-0.253633	0.258448	0.522836	0	0.771348	0.00325113	0.0377856	0	-1.65871	3e-07	3.77693e-06	-1	-0.511525	0.0261851	0.0751834	0	1.98861	3.12795	4.67719	3.17829	1.90268	2.74108	1.01391	0.326091	0.431356	1.75005	1.37728	1.25069	3.26458	2.60735	0.590452	1.45934	1.98043	ENSMUSG00000036931	7	30421732	30428746	1	protein_coding
NFKBIZ	-0.285276	0.0458815	0.164047	0	0.588367	0.0015023	0.0209318	0	-1.46179	1.4666e-18	7.08959e-17	-1	-0.507056	0.00566461	0.0212346	0	5.27655	6.50308	7.60427	5.79776	5.19168	4.90845	2.17174	1.9197	2.303	4.49176	3.20448	2.68979	6.4613	5.2993	2.13148	3.46201	4.33852	ENSMUSG00000035356	16	55811375	55838899	-1	protein_coding
NGF	1.66705	3.24396e-18	9.32797e-16	1	0.896168	0.00042969	0.00791865	0	-1.44342	3.35148e-08	4.98802e-07	-1	-1.97896	4.24077e-14	1.9795e-12	-1	7.11482	4.76356	7.71089	32.6333	27.03	17.4261	2.34902	1.95099	1.36426	7.38084	5.64822	2.76039	6.52976	25.6965	1.88809	5.26315	9.84437	ENSMUSG00000027859	3	102469919	102521013	1	protein_coding
NID2	-1.00445	7.5597e-12	6.72336e-10	-1	-0.706224	5.42546e-06	0.000235028	0	0.904552	1.55653e-10	3.20058e-09	0	1.19452	2.76863e-11	7.9354e-10	1	59.8239	68.1324	57.56	23.6045	27.6531	37.789	98.4481	101.164	137.325	56.0143	68.6544	76.8584	61.8388	29.6822	112.312	67.1757	67.7523	ENSMUSG00000021806	14	19751257	19811787	1	protein_coding
NIPAL1	1.29635	1.07192e-09	5.86192e-08	1	1.10686	1.45543e-06	7.80504e-05	1	-0.546963	0.0292122	0.0894976	0	-0.638112	0.0121676	0.0400409	0	1.82037	1.04261	0.932649	3.8653	3.03133	1.81422	0.705959	0.427415	1.00123	1.99884	2.25595	1.56151	1.26521	2.90362	0.711535	1.93877	1.70478	ENSMUSG00000067219	5	72647795	72671078	1	protein_coding
NIPAL4	1.03489	3.36694e-07	9.13234e-06	1	0.880073	1.07948e-05	0.000417716	0	-0.459372	0.0459174	0.127559	0	-0.610466	0.00513127	0.0194421	0	0.863378	0.825869	0.834367	2.74978	1.78926	1.49599	0.616725	0.462823	0.609265	1.20889	1.17249	1.19574	0.841205	2.01168	0.562938	1.19237	1.15205	ENSMUSG00000020411	11	46148155	46166508	-1	protein_coding
NLRC5	-0.767684	1.06621e-06	2.47145e-05	0	0.50262	0.00300444	0.0355881	0	-0.0345946	0.844936	0.925288	0	1.32263	3.61672e-15	2.01851e-13	1	2.27018	3.24595	3.52222	1.49056	2.06607	2.05326	2.71461	1.72206	2.43462	4.57652	3.26008	3.29948	3.01278	1.86996	2.29043	3.71203	2.7213	ENSMUSG00000074151	8	94434356	94527272	1	protein_coding
NMI	-1.10319	4.80123e-09	2.1751e-07	-1	0.0977428	0.512667	0.806702	0	0.696209	4.21532e-05	0.000336896	0	1.99932	8.06243e-26	2.4981e-23	1	14.7905	13.7276	19.8076	5.62242	6.06418	8.76806	28.8789	25.191	21.9386	26.3122	31.1002	26.512	16.1086	6.81822	25.3362	27.9748	19.0594	ENSMUSG00000026946	2	51948487	51973494	-1	protein_coding
NNMT	-1.0042	1.11158e-08	4.63789e-07	-1	-0.675574	6.46022e-05	0.00172697	0	0.643918	1.64593e-08	2.57296e-07	0	0.952676	3.3499e-05	0.000251782	0	43.6847	43.7474	41.2113	14.6535	18.2213	26.9663	64.9733	68.6406	55.8545	28.6299	43.1937	44.8491	42.8811	19.947	63.1561	38.8909	41.2188	ENSMUSG00000032271	9	48591877	48605153	-1	protein_coding
NOD2	-0.148356	0.593686	0.806239	0	0.534611	0.0434278	0.226199	0	-1.24458	0.000917936	0.0050885	-1	-0.28898	0.430589	0.617371	0	0.176313	0.195458	0.213011	0.116845	0.159378	0.252143	0.0272368	0.0622856	0.0403892	0.12386	0.128159	0.131759	0.194927	0.176122	0.0433039	0.127926	0.13557	ENSMUSG00000055994	8	88647315	88688474	1	protein_coding
NOG	1.40621	1.37798e-11	1.12628e-09	1	-0.602994	0.0137807	0.104804	0	-0.279738	0.245605	0.435638	0	-2.50408	2.67382e-21	4.25232e-19	-1	1.67362	1.92678	2.05422	7.71523	6.8495	3.91634	1.81202	1.22246	1.24401	0.720897	0.615694	1.09854	1.88487	6.16036	1.42616	0.81171	2.57078	ENSMUSG00000048616	11	89300638	89302332	-1	protein_coding
NOTUM	1.0834	7.63903e-07	1.88444e-05	1	0.150828	0.575661	0.838212	0	-1.63316	1.05053e-07	1.4374e-06	-1	-2.56157	3.6568e-17	2.97359e-15	-1	1.15273	1.16469	1.55065	4.11061	3.04466	2.23882	0.444075	0.317651	0.374644	0.496698	0.254145	0.216573	1.28936	3.13136	0.37879	0.322472	1.2805	ENSMUSG00000042988	11	120653788	120661175	-1	protein_coding
NOV	-0.925803	0.000291976	0.00299928	0	-1.57137	8.3732e-21	1.26953e-17	-1	1.87752	7.72953e-50	3.07854e-47	1	1.1901	0.000295528	0.00170605	1	169.698	171.607	159.065	50.3607	54.843	101.929	492.338	691.464	617.68	136.644	188.04	220.081	166.79	69.0442	600.494	181.588	254.479	ENSMUSG00000037362	15	54745702	54754039	1	protein_coding
NOX4	-0.210738	0.213048	0.463221	0	-0.0870056	0.543741	0.823064	0	1.00159	1.05376e-08	1.69797e-07	1	1.17555	1.40226e-15	8.4e-14	1	3.08607	3.58652	2.67099	3.5561	2.72934	2.37419	4.90322	6.5496	5.40817	6.73033	5.58098	5.96131	3.11453	2.88654	5.62033	6.09087	4.42807	ENSMUSG00000030562	7	87246096	87398710	1	protein_coding
NPAS2	-1.14164	2.41419e-10	1.51654e-08	-1	-0.310482	0.0779297	0.324189	0	0.206315	0.166158	0.333559	0	1.07336	2.27453e-06	2.30285e-05	1	4.55702	5.59196	5.90103	1.36488	2.13181	2.41947	5.85921	4.5299	6.29494	2.84541	5.06855	5.60663	5.35	1.97205	5.56135	4.50686	4.34757	ENSMUSG00000026077	1	39193731	39363236	1	protein_coding
NPL	-0.491473	0.0461431	0.164673	0	-0.834759	0.000358855	0.00691107	0	1.39686	4.79607e-10	9.19129e-09	1	0.907512	0.00401452	0.0158096	0	1.48176	1.95226	1.18504	0.627675	1.00907	1.27008	4.75116	3.89408	3.29344	1.61462	1.24242	2.86873	1.53969	0.968942	3.97956	1.90859	2.09919	ENSMUSG00000042684	1	153503015	153550045	-1	protein_coding
NPNT	-0.107827	0.352336	0.621739	0	-1.31888	2.07183e-13	7.05183e-11	-1	0.156892	0.134413	0.287383	0	-1.14853	9.42037e-09	1.63253e-07	-1	36.8414	34.0355	29.1491	28.0818	33.5284	33.6304	36.119	32.5868	37.4153	8.30691	14.1016	15.5217	33.342	31.7469	35.3737	12.6434	28.2765	ENSMUSG00000040998	3	132881745	132950291	-1	protein_coding
NPTX1	1.36367	7.19518e-10	4.09374e-08	1	-0.705124	0.000997843	0.0152679	0	1.93531	6.92749e-15	2.32026e-13	1	-0.326236	0.163787	0.314905	0	0.219281	0.292662	0.278886	1.13834	0.667001	0.803921	0.956692	1.5153	0.918254	0.672995	0.48845	0.723564	0.26361	0.869754	1.13008	0.628336	0.722946	ENSMUSG00000025582	11	119538719	119547753	-1	protein_coding
NQO1	0.872697	5.1916e-18	1.43816e-15	0	0.581727	0.000158042	0.00364063	0	-1.20872	6.84945e-33	9.25892e-31	-1	-1.42551	1.94324e-19	2.25303e-17	-1	42.6117	42.177	45.934	91.7353	85.669	71.73	16.6622	18.3933	17.451	31.4464	30.9012	21.8501	43.5742	83.0448	17.5022	28.0659	43.0468	ENSMUSG00000003849	8	107388225	107403206	-1	protein_coding
NR3C2	-0.213412	0.436863	0.696944	0	-0.647242	0.00789459	0.0713637	0	1.17636	4.41068e-05	0.000351034	1	0.687255	0.0388392	0.102962	0	0.136999	0.225256	0.484039	0.124101	0.114054	0.327833	0.438667	0.546778	0.626695	0.175228	0.320303	0.314075	0.282098	0.188663	0.53738	0.269869	0.319502	ENSMUSG00000031618	8	76899442	77245012	1	protein_coding
NRBP2	-0.903689	4e-09	1.86787e-07	0	0.0149246	0.914052	0.975392	0	0.36302	0.018533	0.0622215	0	1.3432	3.9218e-19	4.19516e-17	1	5.73257	6.62326	4.7391	3.02879	2.53879	3.24089	6.36366	6.68064	7.98226	7.90018	6.51226	7.26272	5.69831	2.93616	7.00885	7.22505	5.71709	ENSMUSG00000075590	15	76085595	76090013	-1	protein_coding
NRCAM	0.564409	5.46536e-08	1.8733e-06	0	0.135167	0.426527	0.756757	0	-0.707092	9.45288e-07	1.08174e-05	0	-1.11174	2.67235e-14	1.29099e-12	-1	1.63336	1.71303	1.65395	2.59369	2.62671	2.47124	0.996248	0.843619	1.03738	0.923162	1.3018	1.0935	1.66678	2.56388	0.959082	1.10615	1.57397	ENSMUSG00000020598	12	44328885	44601846	1	protein_coding
NREP	-1.79607	9.42078e-56	1.59192e-51	-1	-1.01045	3.69803e-10	5.65832e-08	-1	1.78222	6.90909e-37	1.26581e-34	1	2.51553	1.62534e-57	4.86817e-54	1	20.4443	21.3633	17.5816	5.48588	5.03837	5.95912	59.5453	81.4312	60.4758	25.1662	35.2988	34.7134	19.7964	5.49446	67.1508	31.7261	31.0419	ENSMUSG00000042834	18	33437019	33464029	-1	protein_coding
NRGN	-0.190693	0.496186	0.741865	0	-1.50263	1.67081e-09	2.15e-07	-1	4.02028	2.03214e-81	2.48205e-78	1	1.85862	4.61824e-07	5.58509e-06	1	0.947312	0.516093	0.845118	1.1516	0.608021	0.516938	19.2859	17.6371	15.4934	1.62274	3.95597	6.38963	0.769508	0.758853	17.4721	3.98945	5.74749	ENSMUSG00000053310	9	37544492	37552904	-1	protein_coding
NRIP3	1.05686	1.33206e-05	0.000224867	1	0.512884	0.0534952	0.257623	0	-1.10921	0.00291406	0.0135161	-1	-1.58503	1.26742e-07	1.736e-06	-1	0.235888	0.1893	0.264729	0.575697	0.503115	0.773785	0.114457	0.0485548	0.0258979	0.214668	0.147579	0.122499	0.229972	0.617532	0.0629699	0.161582	0.268014	ENSMUSG00000034825	7	109758055	109782025	-1	protein_coding
NRTN	-0.47401	0.0856733	0.254878	0	-1.00841	0.000183025	0.00407543	-1	0.881194	0.0150266	0.0527499	0	0.196807	0.638543	0.785169	0	0.304266	0.335479	0.587152	0.229005	0.138186	0.161544	0.796126	1.19724	0.791371	0.29239	0.174292	0.178416	0.408966	0.176245	0.928246	0.215033	0.432122	ENSMUSG00000039481	17	56751325	56757530	-1	protein_coding
NRXN1	-0.729658	0.00788638	0.0437361	0	-1.39671	1.08428e-07	8.65246e-06	-1	1.69166	1.6058e-07	2.11959e-06	1	1.00799	0.0158783	0.0501579	0	0.0568331	0.315719	0.168516	0.00570847	0.133208	0.0132162	0.908068	0.641239	2.81065	0.217651	0.191036	0.11494	0.180356	0.0507109	1.45332	0.174542	0.464732	ENSMUSG00000024109	17	90033631	91093071	-1	protein_coding
NTF3	0.752716	0.00643077	0.0374327	0	0.26798	0.278385	0.633974	0	-0.583065	0.134223	0.287044	0	-1.21312	0.000435305	0.00238793	-1	0.547422	0.238813	0.364798	0.854368	0.811536	1.04131	0.117052	0.0261725	0.30236	0.347867	0.276542	0.297288	0.383678	0.902405	0.148528	0.307232	0.435461	ENSMUSG00000049107	6	126101412	126166910	-1	protein_coding
NTNG1	NA	NA	NA	0	-0.691156	0.0103927	0.0855101	0	1.23683	0.001051	0.00569687	1	0.989493	0.0176919	0.054931	0	0.139264	0.0835616	0.016852	0	0.0210534	0.0493763	0.290143	0.167378	0.600253	0.0526212	0.0960344	0.0886189	0.0798925	0.0234766	0.352591	0.0790915	0.133763	ENSMUSG00000059857	3	109780040	110144011	-1	protein_coding
NTRK2	-1.701	1.27159e-12	1.27144e-10	-1	-1.64487	6.48092e-16	4.15726e-13	-1	1.42306	7.65288e-11	1.63413e-09	1	1.56139	5.92761e-08	8.64651e-07	1	0.976251	0.738035	0.455656	0.139663	0.141614	0.197822	1.93512	2.37712	1.74747	0.330293	0.610494	0.635721	0.723314	0.1597	2.0199	0.525503	0.857105	ENSMUSG00000055254	13	58806596	59133970	1	protein_coding
NUF2	0.0292952	0.690742	0.861795	0	0.424948	3.56174e-05	0.00106349	0	-1.08604	1.42192e-37	2.71364e-35	-1	-0.664159	3.71877e-12	1.24683e-10	0	37.3894	38.186	36.8048	38.3238	37.4387	39.903	15.961	15.7475	16.692	22.643	23.152	21.6456	37.4601	38.5552	16.1335	22.4802	28.6572	ENSMUSG00000026683	1	169497934	169531464	-1	protein_coding
NUGGC	-1.00888	0.000345514	0.00345678	-1	-0.317747	0.21731	0.567226	0	0.296905	0.311481	0.511347	0	1.19774	0.00187517	0.00833303	1	0.4121	0.355031	0.418695	0.0358797	0.173079	0.111012	0.523774	0.469246	0.429728	0.324291	0.486671	0.263729	0.395275	0.106657	0.474249	0.35823	0.333603	ENSMUSG00000061356	14	65598546	65648531	1	protein_coding
NXPE5	-0.149889	0.597322	0.808519	0	-0.602653	0.00624105	0.0607992	0	2.16929	3.0303e-13	8.85458e-12	1	1.77851	6.1e-08	8.88705e-07	1	0.153148	0.224297	0.102931	0.0861348	0.12122	0.177499	1.024	1.07552	0.896745	0.602222	0.423774	0.617191	0.160125	0.128285	0.998755	0.547729	0.458723	ENSMUSG00000047592	5	138225898	138253363	1	protein_coding
OAS1A	-1.8913	5.25804e-14	6.78247e-12	-1	-0.112076	0.498197	0.798403	0	0.792819	0.000136497	0.000956316	0	2.92634	2.7292e-26	8.91753e-24	1	5.88698	7.02166	10.6405	1.0648	0.925134	2.28262	14.9379	14.4002	11.6826	11.9891	11.1997	16.1746	7.84971	1.42418	13.6736	13.1211	9.01715	ENSMUSG00000052776	5	120896256	120907521	-1	protein_coding
OAS1C	-0.46826	0.0873781	0.258395	0	-0.0753514	0.713401	0.904249	0	0.522427	0.0302874	0.0921711	0	1.00797	0.00227333	0.00981361	1	1.07857	0.668371	0.85466	0.372417	0.239455	0.811224	1.26711	1.16197	1.06806	1.22367	1.05333	1.16318	0.8672	0.474365	1.16571	1.14673	0.913501	ENSMUSG00000001166	5	120800194	120812514	-1	protein_coding
OAS1G	-1.05692	0.000132001	0.00154899	-1	-0.000280561	0.998957	0.999646	0	0.993734	0.00141873	0.00732393	0	3.03364	1.17301e-16	8.60417e-15	1	1.57091	1.96967	2.86226	0.429284	0.314924	0.60515	4.53638	4.86295	3.73909	4.69146	3.90834	4.89583	2.13428	0.449786	4.37947	4.49854	2.86552	ENSMUSG00000066861	5	120876142	120887613	-1	protein_coding
OAS2	-0.837542	0.00163248	0.012337	0	0.13586	0.427094	0.756757	0	0.461585	0.0508295	0.137881	0	1.82146	1.28364e-05	0.00010871	1	1.60992	1.77263	3.38048	0.198271	0.141162	0.688206	3.2284	3.36481	2.46524	4.54441	2.56599	3.81479	2.25434	0.342546	3.01948	3.64173	2.31453	ENSMUSG00000032690	5	120730333	120749853	-1	protein_coding
OAS3	-0.722704	0.00650324	0.037757	0	0.73569	0.000938889	0.0146374	0	0.761928	0.00713809	0.028654	0	2.58345	2.57348e-22	4.8175e-20	1	0.277514	0.282113	0.592759	0.32136	0.125571	0.208661	1.01701	0.458643	0.422844	1.25332	0.933636	1.0943	0.384129	0.218531	0.632832	1.09375	0.582311	ENSMUSG00000032661	5	120753098	120777661	-1	protein_coding
OASL1	-0.987906	4.40557e-05	0.00061121	0	0.31062	0.155774	0.485607	0	0.368282	0.190029	0.366169	0	1.98572	1.49939e-19	1.78447e-17	1	1.15653	1.83204	2.47613	0.837735	0.849759	0.678672	3.47717	2.89582	2.14522	2.87326	3.77517	3.77742	1.82157	0.788722	2.8394	3.47528	2.23124	ENSMUSG00000041827	5	114923240	114937915	1	protein_coding
OASL2	-0.618825	0.0108857	0.0559619	0	0.387398	0.00802605	0.0721998	0	0.639086	0.00141317	0.00729934	0	1.63221	9.0252e-05	0.000606325	1	30.7174	34.6551	56.2451	0.780623	3.36544	11.4545	78.6275	60.0753	52.9523	97.8735	84.3793	76.5354	40.5392	5.20019	63.885	86.2627	48.9718	ENSMUSG00000029561	5	114896936	114912234	1	protein_coding
OGN	-1.1324	1.67183e-14	2.59179e-12	-1	-0.789949	3.25776e-06	0.000154529	0	1.88732	6.51388e-67	5.18873e-64	1	2.12139	2.12885e-24	5.71008e-22	1	149.631	135.155	123.996	52.8667	48.2143	76.6242	438.176	541.8	486.744	195.801	270.764	346.938	136.261	59.2351	488.907	271.168	238.893	ENSMUSG00000021390	13	49608071	49624500	1	protein_coding
OIP5	-0.0311076	0.787741	0.908866	0	0.283612	0.0794394	0.327538	0	-1.02834	4.18247e-11	9.35241e-10	-1	-0.693469	1.36459e-07	1.85648e-06	0	10.8014	10.1398	11.2728	10.4434	10.5555	11.0684	4.1215	5.40019	4.81417	6.18209	6.16464	6.83967	10.738	10.6891	4.77862	6.39547	8.1503	ENSMUSG00000072980	2	119609512	119618469	-1	protein_coding
OIT3	0.18009	0.519994	0.758714	0	-0.802992	0.000469194	0.0085335	0	1.94544	1.03551e-11	2.50284e-10	1	0.80372	0.013049	0.0424286	0	0.228544	0.186827	0.151988	0.235851	0.214568	0.292205	0.865604	0.930078	0.922734	0.517183	0.331854	0.49573	0.18912	0.247541	0.906139	0.448256	0.447764	ENSMUSG00000009654	10	59422958	59441778	-1	protein_coding
OLFM2	1.13157	1.07462e-11	9.26476e-10	1	0.17755	0.36195	0.706257	0	-0.963798	6.36272e-07	7.49655e-06	0	-1.9496	5.07842e-25	1.472e-22	-1	4.76823	4.45115	4.03111	12.7545	12.016	7.73091	1.99284	2.60724	1.61258	2.45364	2.59989	2.66953	4.41683	10.8338	2.07089	2.57435	4.97397	ENSMUSG00000032172	9	20667690	20746349	-1	protein_coding
OLFM3	-0.934128	0.000888529	0.00753354	0	-0.0258086	0.923778	0.977153	0	0.656	0.0490762	0.134178	0	1.66895	2.02869e-05	0.000163048	1	0.194518	0.224283	0.213433	0.060948	0.0549532	0.0774104	0.678524	0.185305	0.630319	0.13223	0.448503	0.745158	0.210745	0.0644372	0.498049	0.441964	0.303799	ENSMUSG00000027965	3	114904078	115125722	1	protein_coding
OLFML1	-1.03012	0.000137358	0.00160629	-1	-0.981932	3.44739e-06	0.000160155	0	1.6109	2.50726e-40	5.34134e-38	1	1.7251	3.8228e-05	0.000283064	1	10.2948	10.8186	8.40194	0.279667	0.536324	1.98925	27.138	29.4955	30.8871	7.32678	12.842	18.6078	9.83845	0.93508	29.1735	12.9255	13.2181	ENSMUSG00000051041	7	107567446	107591094	1	protein_coding
OLFML3	-1.12229	4.04854e-12	3.75891e-10	-1	-0.612687	2.08874e-05	0.000698116	0	0.563436	9.43872e-11	2e-09	0	1.0775	1.82705e-07	2.42138e-06	1	70.2614	76.5441	74.7983	22.7401	31.8178	41.0809	98.6049	108.946	102.885	53.225	66.9345	81.3838	73.8679	31.8796	103.479	67.1811	69.1018	ENSMUSG00000027848	3	103722222	103738001	-1	protein_coding
OLFR456	0.628571	0.0263979	0.109011	0	NA	NA	NA	0	-0.461236	0.220253	0.405513	0	-1.38608	0.000897824	0.0044559	-1	0.264502	0.337093	0.264537	1.38034	0.560646	0.421061	0	0.140217	0.23479	0.342423	0.095423	0.028695	0.288711	0.787349	0.125002	0.155514	0.339144	ENSMUSG00000090631	6	42486163	42487214	-1	protein_coding
OLFR472	0.239088	0.310122	0.579119	0	0.26934	0.317912	0.670988	0	-1.155	0.000475252	0.00286229	-1	-1.09245	0.000309681	0.00177748	-1	0.322123	0.396874	0.487036	0.44063	0.42289	0.515259	0.20085	0.137346	0.126392	0.274989	0.202888	0.164937	0.402011	0.459593	0.154863	0.214271	0.307685	ENSMUSG00000073893	7	107897902	107907762	1	protein_coding
OLFR56	-1.09588	0.000113535	0.00136355	-1	0.250271	0.297152	0.65192	0	0.679392	0.0286385	0.0881974	0	2.6463	8.00325e-14	3.54252e-12	1	0.253317	0.329928	0.298026	0.0542104	0.0266	0.0924249	0.484467	0.629219	0.358018	0.694947	0.691538	0.582029	0.293757	0.0577451	0.490568	0.656171	0.37456	ENSMUSG00000040328	11	48978889	49135387	1	protein_coding
OLFR889	-0.0146467	0.958861	0.983719	0	NA	NA	NA	0	-1.158	0.00290733	0.0134951	-1	-0.901848	0.0282257	0.0796928	0	0.122143	0.0835279	0.111288	0.121813	0.12523	0.0803528	0.0321705	0.0215476	0.014395	0.0279458	0.0287551	0.050609	0.105653	0.109132	0.0227044	0.03577	0.0683148	ENSMUSG00000096356	9	38115198	38121245	1	protein_coding
OLR1	0.842615	0.000249647	0.00263165	0	0.598555	0.023898	0.152944	0	-1.24349	0.000869387	0.00484734	-1	-1.3007	7.92039e-06	7.07794e-05	-1	0.337467	0.456677	0.445476	1.11977	0.661545	0.781703	0.198562	0.128979	0.190419	0.403523	0.239355	0.212986	0.413207	0.854339	0.172653	0.285288	0.431372	ENSMUSG00000030162	6	129485244	129507165	-1	protein_coding
OMD	-0.676906	2.72388e-05	0.000409408	0	-0.407109	0.0199323	0.13508	0	0.848713	6.1e-08	8.65116e-07	0	1.10566	3.5575e-08	5.40421e-07	1	11.2014	12.7246	12.2075	7.94845	5.36974	8.70283	18.0667	25.928	18.7867	13.4713	13.8897	19.6601	12.0445	7.34034	20.9271	15.6737	13.9964	ENSMUSG00000048368	13	49582766	49592609	1	protein_coding
ONECUT2	0.640023	0.015219	0.0722998	0	NA	NA	NA	0	NA	NA	NA	0	-1.19698	0.00426179	0.01661	-1	0.00189526	0.00251981	0.0136402	0.0307851	0.0276167	0.0198197	0.0115436	0.00683967	0.00361968	0.00749513	0.00437412	0.00180535	0.00601842	0.0260738	0.00733432	0.0045582	0.0109962	ENSMUSG00000045991	18	64340364	64398488	1	protein_coding
OOEP	-0.52929	0.0320889	0.126721	0	0.00743426	0.974943	0.992862	0	0.709438	0.00640238	0.0262411	0	1.33048	4.64345e-06	4.40105e-05	1	0.880943	0.766771	0.642509	0.378698	0.493216	0.536318	1.62009	1.08513	1.07893	0.887056	1.69328	1.34099	0.763408	0.469411	1.26138	1.30711	0.950328	ENSMUSG00000032346	9	78376109	78378725	-1	protein_coding
OPCML	-1.01124	4.42719e-05	0.000613706	-1	-0.944745	8.68468e-05	0.00220126	0	0.685193	0.0047314	0.0203848	0	0.677632	0.0388461	0.102965	0	0.85468	1.26892	0.51458	0.346063	0.349098	0.300895	0.995687	1.06063	0.573783	0.550696	0.281317	0.740182	0.879393	0.332019	0.8767	0.524065	0.653044	ENSMUSG00000062257	9	27790775	28925410	1	protein_coding
OPLAH	-1.01812	1.30289e-09	7.03396e-08	-1	-0.558686	0.000484892	0.00874274	0	1.12203	5.04686e-11	1.11268e-09	1	1.62678	6.29603e-21	9.50806e-19	1	3.35266	3.46103	3.61772	1.96642	1.74612	2.00808	6.23029	7.36136	9.41691	4.48071	4.43614	5.85193	3.47714	1.90687	7.66952	4.92293	4.49411	ENSMUSG00000022562	15	76296597	76328015	-1	protein_coding
ORC1	0.453853	0.000112566	0.00135384	0	0.587245	0.000942269	0.0146597	0	-1.39345	6.8212e-20	3.77557e-18	-1	-1.19961	1.16884e-14	5.95048e-13	-1	3.82842	3.87414	3.51008	6.07146	5.85241	4.79264	1.24939	1.44151	1.30451	2.57345	2.12193	1.89497	3.73755	5.57217	1.3318	2.19678	3.20958	ENSMUSG00000028587	4	108579423	108614833	1	protein_coding
OSM	-0.506355	0.0702276	0.221214	0	0.295239	0.238685	0.591666	0	-1.61476	2.19338e-05	0.00018743	-1	-0.681256	0.0669797	0.15861	0	0.402297	0.764	0.893351	0.48642	0.197713	0.431571	0.160379	0.101336	0	0.193715	0.313068	0.174065	0.686549	0.371901	0.0872383	0.226949	0.34316	ENSMUSG00000058755	11	4236420	4241026	1	protein_coding
OSR2	-1.62576	2.23717e-12	2.16021e-10	-1	-1.06741	2.65152e-09	3.22788e-07	-1	0.928363	2.58016e-08	3.89768e-07	0	1.5916	1.92978e-08	3.13847e-07	1	4.99418	5.29364	3.50723	0.726705	0.896485	1.67942	8.44101	9.03011	8.12598	3.64712	2.75762	4.81941	4.59835	1.10087	8.53237	3.74138	4.49324	ENSMUSG00000022330	15	35296098	35303304	1	protein_coding
OTOR	-1.65546	4.91826e-09	2.21e-07	-1	-1.12177	3.02716e-05	0.000938419	-1	1.39101	7.63786e-06	7.13945e-05	1	1.7156	2.82293e-05	0.000216337	1	3.14324	1.71181	1.12001	0.252812	0.151824	0.213391	6.34734	8.32545	3.89984	0.691598	0.727324	3.04758	1.99169	0.206009	6.19088	1.48883	2.46935	ENSMUSG00000027416	2	143078473	143081713	1	protein_coding
P2RX2	NA	NA	NA	0	-0.0675738	0.802184	0.93914	0	0.857503	0.0253845	0.0801265	0	1.24694	0.0025837	0.0109251	1	0.146223	0.0947522	0.093357	0.101416	0.0332389	0.0771864	0.273112	0.270689	0.287236	0.267613	0.252244	0.303773	0.111444	0.0706138	0.277012	0.274543	0.183403	ENSMUSG00000029503	5	110339812	110343212	-1	protein_coding
P2RX5	-0.376909	0.00745935	0.041951	0	0.144835	0.357754	0.702947	0	0.663517	7.0021e-06	6.60584e-05	0	1.21679	7.86854e-14	3.4915e-12	1	3.45281	3.83745	3.43021	2.62707	2.45741	3.16776	4.66815	5.59794	6.3857	7.24238	5.65266	5.88885	3.57349	2.75075	5.5506	6.2613	4.53403	ENSMUSG00000005950	11	73160421	73172685	1	protein_coding
P2RX6	-1.30045	2e-09	1.04073e-07	-1	-0.658884	0.000582002	0.0101428	0	1.28346	4.87276e-10	9.31878e-09	1	2.02684	2.0022e-18	2.02143e-16	1	1.6968	1.74365	1.26909	0.40063	0.525326	0.59701	2.98207	4.58521	4.11745	2.12158	2.24025	2.78627	1.56985	0.507655	3.89491	2.3827	2.08878	ENSMUSG00000022758	16	17561885	17577800	1	protein_coding
P2RY12	-0.0665368	0.814711	0.922308	0	0.544263	0.025324	0.159078	0	1.20214	0.000488568	0.00292852	1	2.12257	5.59231e-12	1.81735e-10	1	0.169447	0.212914	0.280117	0.120692	0.203519	0.249192	0.809771	0.614923	0.38386	0.916626	1.04535	1.19058	0.220826	0.191134	0.602851	1.05085	0.516416	ENSMUSG00000036353	3	59216272	59262871	-1	protein_coding
P2RY13	-0.00477504	0.985472	0.994436	0	0.220749	0.405538	0.7404	0	1.14015	0.00248114	0.0118193	1	1.52743	8.87841e-05	0.00059758	1	0.0537192	0.115541	0.0821974	0.157114	0.0293299	0.0790197	0.376712	0.231999	0.228936	0.487548	0.346366	0.29914	0.0838192	0.0884879	0.279216	0.377685	0.207302	ENSMUSG00000036362	3	59207892	59210882	-1	protein_coding
PALMD	-0.861378	2.50675e-05	0.000382648	0	-0.232606	0.305252	0.65868	0	0.63114	0.00556836	0.0233718	0	1.27561	9.56222e-07	1.0569e-05	1	1.47347	1.61755	2.04965	0.594177	1.15611	1.27076	1.83191	3.03092	1.88674	1.31646	2.44507	1.91507	1.71356	1.00702	2.24986	1.8922	1.71566	ENSMUSG00000033377	3	116918258	116968987	-1	protein_coding
PAMR1	-0.632057	1.8847e-06	4.0622e-05	0	-0.259861	0.0954603	0.366165	0	1.13435	3.2071e-15	1.11919e-13	1	1.51531	5.86306e-22	1.01313e-19	1	4.21905	4.46147	3.94749	2.58247	2.5523	2.8052	7.77278	11.2494	8.88452	9.09181	6.66958	7.00868	4.20934	2.64666	9.30223	7.59002	5.93706	ENSMUSG00000027188	2	102550012	102643041	1	protein_coding
PANX3	0.588184	0.00556671	0.0334042	0	-0.834676	0.000764269	0.0124721	0	0.622293	0.0157969	0.0548153	0	-1.03243	0.000228298	0.00135583	-1	1.27687	1.19379	0.943238	2.20708	2.26567	1.30553	1.56964	2.49141	1.27139	0.443949	0.811809	1.01987	1.13797	1.92609	1.77748	0.758543	1.40002	ENSMUSG00000011118	9	37659902	37669235	-1	protein_coding
PAQR6	-0.648878	0.0186699	0.084219	0	-0.819755	0.00062145	0.0106496	0	1.57448	3.00736e-10	6e-09	1	1.31193	0.000222783	0.00133011	1	1.41895	1.46572	1.38827	0.452108	0.605971	1.04703	4.17602	5.6886	3.88126	1.41038	1.96723	2.93309	1.42431	0.701703	4.58196	2.10357	2.20289	ENSMUSG00000041423	3	88364584	88368541	1	protein_coding
PARK2	-0.207966	0.462835	0.717129	0	-0.535602	0.0241584	0.154019	0	1.12387	0.000520694	0.00310839	1	0.907751	0.00573323	0.0214695	0	1.20182	0.956595	0.651949	0.856309	0.969014	0.931433	2.10151	1.07044	1.80564	1.42107	1.00959	1.05976	0.936788	0.918919	1.6592	1.16347	1.16959	ENSMUSG00000023826	17	10840384	12063361	1	protein_coding
PARM1	0.389017	0.0159985	0.0750337	0	-0.121906	0.528833	0.815661	0	-0.913872	9.81347e-07	1.11742e-05	0	-1.45199	1.00546e-14	5.22227e-13	-1	1.55115	1.53582	1.85532	2.74737	2.10433	1.88857	0.742512	0.91969	0.670508	0.816175	0.70474	0.657498	1.64743	2.24676	0.77757	0.726138	1.34947	ENSMUSG00000034981	5	91517615	91626894	1	protein_coding
PARP10	-1.22311	2.05511e-08	7.94673e-07	-1	0.0379868	0.753609	0.919529	0	0.737443	1.69906e-06	1.84192e-05	0	2.11254	2.31831e-19	2.67067e-17	1	4.68277	5.4643	6.56621	2.51344	1.66568	3.18501	8.48525	7.86386	9.33809	9.74199	8.39354	8.81722	5.57109	2.45471	8.5624	8.98425	6.39311	ENSMUSG00000063268	15	76231174	76243441	-1	protein_coding
PARP12	-0.882079	0.000220004	0.0023831	0	0.437654	0.000741857	0.0122019	0	0.138874	0.31162	0.511488	0	1.66117	6.11166e-17	4.75466e-15	1	22.0638	27.9445	31.0744	9.33866	11.1117	16.5306	30.6589	27.0639	27.8221	46.8755	39.0032	35.0656	27.0276	12.327	28.515	40.3148	27.0461	ENSMUSG00000038507	6	39086410	39118349	-1	protein_coding
[truncated: 549 more rows]

## Sheet: All Genes
Gene Symbol	Differential Expression								Fragments Per Kilobase of Transcript Per Million Mapped Reads (FPKM)
[truncated: 21,882 more rows]

## Sheet: Venn Diagram Lists
278		97		173		66		317		888		411		531		188		90		83		79		18		48		187		130		281		499		389		142		316		1		49		228		660
[truncated: 888 more rows]
[truncated: 64 more columns]

[truncated: 3 more sheets: Venn Diagram Known TFBS, Venn Diagram Novel TFBS, Bcl3 Day1 Up v Day3 - Exclusive]
