# Supplementary material for: IĸB Protein BCL3 as a Controller of Osteogenesis and Bone Health
Source: Arthritis Rheumatol. 2023 Oct 1;75(12):2148–60. doi: 10.1002/art.42639 (PMC10952620; doi:10.1002/art.42639)
Supplement: Supplementary file 6 — Supplementary Figure 3: Additional parameters of the femoral trabecular region of 20‐week WT and Bcl3 −/− male mice, including tissue volume (TV), bone volume (BV), bone surface (BS), bone surface density (BS/TV), bone surface/volume ratio (BS/BV), connectivity density (Conn.Dn), structural model index (SMI), trabecular separation (Tb.Sp), standard deviation of trabecular thickness [SD(Tb.Th)], standard deviation of trabecular separation [SD(Tb.Sp)], degree of anisotropy (DA) trabecular pattern factor (Tb.Pf). n = 29‐31. Welch's t‐test or Mann‐Whitney test. ** P < 0.01, *** P < 0.001, **** P < 0.0001 and ‘n.s.’ ‐ not significant. [file ART-75-2148-s007.zip]

Archive with 2 entries (2 files):
- Suppl_Fig_3_nl.tif
- Suppl_figure_3.TIF
